# Supplementary material for: Establishment of human trophoblast stem cells from human induced pluripotent stem cell-derived cystic cells under micromesh culture
Source: Stem Cell Res Ther. 2019 Aug 7;10:245. doi: 10.1186/s13287-019-1339-1 (PMC6686486; doi:10.1186/s13287-019-1339-1)
Supplement: Supplementary file 3 — Table S2. Global gene expression profiling data. (XLSX 106 kb) [file 13287_2019_1339_MOESM2_ESM.xlsx]

## Sheet: hiPSC related genes
										global normalization		compareNO.①：1 vs 2
Name	ID	ensembl_id	RefSeq_id	Enterz_id	symbol	description	GO_biological_process	GO_molecular_function	GO_cellular_component	Chipsc22	TShiPSC	ratio	LOG2ratio	up	down
H200014070	H200014070	ENSG00000081051	NM_001134.2	174	AFP	alpha fetoprotein	GO:0001542 ovulation from ovarian follicle,GO:0001889 liver development,GO:0006810 transport,GO:0010033 response to organic substance,GO:0031016 pancreas development,GO:0031100 organ regeneration,GO:0042448 progesterone metabolic process,GO:0060395 SMAD protein signal transduction	GO:0046872 metal ion binding	GO:0005615 extracellular space,GO:0005737 cytoplasm	141.207	26.8043	0.189822	-2.39728		**
H200016254	H200016254	ENSG00000162551	NM_000478.5	249	ALPL	alkaline phosphatase, liver/bone/kidney	GO:0001501 skeletal system development,GO:0001649 osteoblast differentiation,GO:0001958 endochondral ossification,GO:0003006 developmental process involved in reproduction,GO:0016311 dephosphorylation,GO:0032496 response to lipopolysaccharide,GO:0033280 response to vitamin D,GO:0046677 response to antibiotic,GO:0051384 response to glucocorticoid,GO:0071407 cellular response to organic cyclic comp…	GO:0004035 alkaline phosphatase activity,GO:0005515 protein binding,GO:0016462 pyrophosphatase activity,GO:0046872 metal ion binding	GO:0005578 proteinaceous extracellular matrix,GO:0005615 extracellular space,GO:0005886 plasma membrane,GO:0016020 membrane,GO:0016021 integral component of membrane,GO:0031225 anchored component of membrane,GO:0070062 extracellular exosome	101.596	26.9682	0.265446	-1.91351		*
CHsGV10002200	CHsGV10002200	ENSG00000182287	NM_001272071.1	8905	AP1S2	adaptor related protein complex 1 sigma 2 subunit	GO:0006886 intracellular protein transport,GO:0006892 post-Golgi vesicle-mediated transport,GO:0016032 viral process,GO:0019886 antigen processing and presentation of exogenous peptide antigen via MHC class II,GO:0050690 regulation of defense response to virus by virus,GO:0061024 membrane organization	GO:0005515 protein binding,GO:0008565 protein transporter activity	GO:0000139 Golgi membrane,GO:0005765 lysosomal membrane,GO:0005794 Golgi apparatus,GO:0005829 cytosol,GO:0005905 coated pit,GO:0030119 AP-type membrane coat adaptor complex,GO:0030659 cytoplasmic vesicle membrane,GO:0030669 clathrin-coated endocytic vesicle membrane,GO:0032588 trans-Golgi network membrane,GO:0043231 intracellular membrane-bounded organelle	100.738	11.3621	0.112788	-3.14831		***
H200007822	H200007822	ENSG00000130203	NM_001302689.1	348	APOE	apolipoprotein E	GO:0000302 response to reactive oxygen species,GO:0001523 retinoid metabolic process,GO:0001937 negative regulation of endothelial cell proliferation,GO:0002021 response to dietary excess,GO:0006641 triglyceride metabolic process,GO:0006695 cholesterol biosynthetic process,GO:0006707 cholesterol catabolic process,GO:0006766 vitamin metabolic process,GO:0006775 fat-soluble vitamin metabolic proces…	GO:0001540 beta-amyloid binding,GO:0005319 lipid transporter activity,GO:0005515 protein binding,GO:0005543 phospholipid binding,GO:0008201 heparin binding,GO:0008289 lipid binding,GO:0015485 cholesterol binding,GO:0016209 antioxidant activity,GO:0017127 cholesterol transporter activity,GO:0042802 identical protein binding,GO:0042803 protein homodimerization activity,GO:0046911 metal chelating ac…	GO:0005576 extracellular region,GO:0005615 extracellular space,GO:0005634 nucleus,GO:0005737 cytoplasm,GO:0005769 early endosome,GO:0005783 endoplasmic reticulum,GO:0005794 Golgi apparatus,GO:0005886 plasma membrane,GO:0016020 membrane,GO:0030425 dendrite,GO:0031012 extracellular matrix,GO:0034361 very-low-density lipoprotein particle,GO:0034362 low-density lipoprotein particle,GO:0034363 interme…	4242.87	1704.22	0.401668	-1.31593		*
opHsV0400002659	opHsV0400002659	ENSG00000184515	NM_001012978.2	340542	BEX5	brain expressed X-linked 5	-	GO:0005515 protein binding	GO:0005737 cytoplasm,GO:0070062 extracellular exosome	83.8665	14.2067	0.169396	-2.56153		**
CHsTV10000207	CHsTV10000207	ENSG00000134873	NM_006984.4	9071	CLDN10	claudin 10	GO:0006811 ion transport,GO:0007155 cell adhesion,GO:0016338 calcium-independent cell-cell adhesion via plasma membrane cell-adhesion molecules	GO:0005198 structural molecule activity,GO:0042802 identical protein binding	GO:0005737 cytoplasm,GO:0005886 plasma membrane,GO:0005923 bicellular tight junction,GO:0016021 integral component of membrane	198.091	70.9434	0.358136	-1.48142		*
CHsGV10001164	CHsGV10001164	ENSG00000166426	NM_004378.2	1381	CRABP1	cellular retinoic acid binding protein 1	GO:0006810 transport,GO:0007165 signal transduction,GO:0007275 multicellular organismal development,GO:0034653 retinoic acid catabolic process	GO:0001972 retinoic acid binding,GO:0005215 transporter activity,GO:0005501 retinoid binding,GO:0005515 protein binding,GO:0016918 retinal binding,GO:0019841 retinol binding	GO:0005829 cytosol	357.627	2.12928	0.00595392	-7.39195		***
H200010317	H200010317	ENSG00000121966	NM_001008540.1	7852	CXCR4	chemokine (C-X-C motif) receptor 4	GO:0000187 activation of MAPK activity,GO:0001666 response to hypoxia,GO:0001764 neuron migration,GO:0002064 epithelial cell development,GO:0002407 dendritic cell chemotaxis,GO:0006915 apoptotic process,GO:0006954 inflammatory response,GO:0007186 G-protein coupled receptor signaling pathway,GO:0007204 positive regulation of cytosolic calcium ion concentration,GO:0008038 neuron recognition,GO:0009…	GO:0001618 virus receptor activity,GO:0003779 actin binding,GO:0004930 G-protein coupled receptor activity,GO:0005515 protein binding,GO:0008144 drug binding,GO:0015026 coreceptor activity,GO:0016494 C-X-C chemokine receptor activity,GO:0019955 cytokine binding,GO:0031625 ubiquitin protein ligase binding,GO:0032027 myosin light chain binding,GO:0043130 ubiquitin binding	GO:0005737 cytoplasm,GO:0005764 lysosome,GO:0005769 early endosome,GO:0005770 late endosome,GO:0005829 cytosol,GO:0005886 plasma membrane,GO:0009986 cell surface,GO:0016021 integral component of membrane,GO:0016023 cytoplasmic, membrane-bounded vesicle,GO:0030054 cell junction,GO:0031252 cell leading edge,GO:0031410 cytoplasmic vesicle,GO:0070062 extracellular exosome	7.55933	1.45442	0.1924	-2.37782		**
CHsGV10000222	CHsGV10000222	ENSG00000166265	NM_052954.2	116159	CYYR1	cysteine/tyrosine-rich 1	GO:0008150 biological_process	GO:0003674 molecular_function	GO:0016021 integral component of membrane	136.868	6.19508	0.0452631	-4.46552		***
AHsV10000212	AHsV10000212	ENSG00000088305	NM_001207056.1	1789	DNMT3B	DNA (cytosine-5-)-methyltransferase 3 beta	GO:0000122 negative regulation of transcription from RNA polymerase II promoter,GO:0001666 response to hypoxia,GO:0006306 DNA methylation,GO:0006346 methylation-dependent chromatin silencing,GO:0006349 regulation of gene expression by genetic imprinting,GO:0009636 response to toxic substance,GO:0010212 response to ionizing radiation,GO:0010424 DNA methylation on cytosine within a CG sequence,GO:0…	GO:0003682 chromatin binding,GO:0003714 transcription corepressor activity,GO:0003886 DNA (cytosine-5-)-methyltransferase activity,GO:0005515 protein binding,GO:0009008 DNA-methyltransferase activity,GO:0042826 histone deacetylase binding,GO:0045322 unmethylated CpG binding,GO:0046872 metal ion binding,GO:0051718 DNA (cytosine-5-)-methyltransferase activity, acting on CpG substrates	GO:0005634 nucleus,GO:0005654 nucleoplasm,GO:0005720 nuclear heterochromatin,GO:0005737 cytoplasm,GO:0043231 intracellular membrane-bounded organelle	516.698	82.4496	0.15957	-2.64774		**
H200020992	H200020992	ENSG00000163530	NM_138815.3	151871	DPPA2	developmental pluripotency associated 2	GO:0006351 transcription, DNA-templated,GO:0006355 regulation of transcription, DNA-templated,GO:0019827 stem cell population maintenance,GO:0031060 regulation of histone methylation,GO:0060484 lung-associated mesenchyme development,GO:2000648 positive regulation of stem cell proliferation	GO:0003682 chromatin binding	GO:0005634 nucleus	179.003	56.4589	0.315407	-1.66471		*
H200001789	H200001789	ENSG00000121570	NM_018189.3	55211	DPPA4	developmental pluripotency associated 4	GO:0006351 transcription, DNA-templated,GO:0006355 regulation of transcription, DNA-templated,GO:0035019 somatic stem cell population maintenance,GO:0060484 lung-associated mesenchyme development	GO:0005515 protein binding	GO:0005654 nucleoplasm	3532.04	197.534	0.0559264	-4.16033		***
H200008768	H200008768	ENSG00000138685	NM_002006.4	2247	FGF2	fibroblast growth factor 2	GO:0000165 MAPK cascade,GO:0000186 activation of MAPKK activity,GO:0000187 activation of MAPK activity,GO:0001658 branching involved in ureteric bud morphogenesis,GO:0001938 positive regulation of endothelial cell proliferation,GO:0002042 cell migration involved in sprouting angiogenesis,GO:0006661 phosphatidylinositol biosynthetic process,GO:0006935 chemotaxis,GO:0007165 signal transduction,GO:0…	GO:0005104 fibroblast growth factor receptor binding,GO:0005125 cytokine activity,GO:0005515 protein binding,GO:0008083 growth factor activity,GO:0008201 heparin binding,GO:0030374 ligand-dependent nuclear receptor transcription coactivator activity,GO:0042056 chemoattractant activity	GO:0005576 extracellular region,GO:0005615 extracellular space,GO:0005634 nucleus	409.76	5.14283	0.0125509	-6.31607		***
opHsV0400006072	opHsV0400006072	ENSG00000075388	XM_006718475.2	2249	FGF4	fibroblast growth factor 4	GO:0000165 MAPK cascade,GO:0000186 activation of MAPKK activity,GO:0001502 cartilage condensation,GO:0007165 signal transduction,GO:0007173 epidermal growth factor receptor signaling pathway,GO:0007264 small GTPase mediated signal transduction,GO:0007265 Ras protein signal transduction,GO:0007267 cell-cell signaling,GO:0007411 axon guidance,GO:0008284 positive regulation of cell proliferation,GO:…	GO:0005104 fibroblast growth factor receptor binding,GO:0008083 growth factor activity,GO:0008201 heparin binding	GO:0005576 extracellular region,GO:0005622 intracellular	10.8736	1.64866	0.151621	-2.72146		**
H300001039	H300001039	ENSG00000174721	NM_152429.4	143282	FGFBP3	fibroblast growth factor binding protein 3	GO:0043117 positive regulation of vascular permeability,GO:0045743 positive regulation of fibroblast growth factor receptor signaling pathway	GO:0008201 heparin binding,GO:0017134 fibroblast growth factor binding	GO:0005576 extracellular region,GO:0031012 extracellular matrix	115.796	23.7814	0.205373	-2.28368		**
H200014104	H200014104	ENSG00000125798	NM_153675.2	3170	FOXA2	forkhead box A2	GO:0000432 positive regulation of transcription from RNA polymerase II promoter by glucose,GO:0000433 negative regulation of transcription from RNA polymerase II promoter by glucose,GO:0001701 in utero embryonic development,GO:0001705 ectoderm formation,GO:0001708 cell fate specification,GO:0006357 regulation of transcription from RNA polymerase II promoter,GO:0006366 transcription from RNA polym…	GO:0000978 RNA polymerase II core promoter proximal region sequence-specific DNA binding,GO:0000981 RNA polymerase II transcription factor activity, sequence-specific DNA binding,GO:0001205 transcriptional activator activity, RNA polymerase II distal enhancer sequence-specific binding,GO:0003677 DNA binding,GO:0003700 transcription factor activity, sequence-specific DNA binding,GO:0008134 transcr…	GO:0005634 nucleus,GO:0005654 nucleoplasm,GO:0005737 cytoplasm,GO:0030054 cell junction	70.5577	20.2526	0.287036	-1.8007		*
H200000377	H200000377	ENSG00000166206	XM_011521428.1	2562	GABRB3	gamma-aminobutyric acid type A receptor beta3 subunit	GO:0006810 transport,GO:0007165 signal transduction,GO:0007268 synaptic transmission,GO:0007605 sensory perception of sound,GO:0034220 ion transmembrane transport,GO:0043524 negative regulation of neuron apoptotic process,GO:0055085 transmembrane transport,GO:0060021 palate development,GO:0060080 inhibitory postsynaptic potential,GO:0060119 inner ear receptor cell development,GO:0060384 innervati…	GO:0004890 GABA-A receptor activity,GO:0005230 extracellular ligand-gated ion channel activity,GO:0022851 GABA-gated chloride ion channel activity	GO:0005886 plasma membrane,GO:0005887 integral component of plasma membrane,GO:0030054 cell junction,GO:0034707 chloride channel complex,GO:0045211 postsynaptic membrane,GO:1902711 GABA-A receptor complex	382.881	9.815	0.0256346	-5.28576		***
H200006599	H200006599	ENSG00000172020	NM_002045.3	2596	GAP43	growth associated protein 43	GO:0007205 protein kinase C-activating G-protein coupled receptor signaling pathway,GO:0009611 response to wounding,GO:0010001 glial cell differentiation,GO:0016198 axon choice point recognition,GO:0040008 regulation of growth,GO:0042246 tissue regeneration,GO:0045165 cell fate commitment,GO:0051489 regulation of filopodium assembly	GO:0001786 phosphatidylserine binding,GO:0005515 protein binding,GO:0005516 calmodulin binding,GO:0035727 lysophosphatidic acid binding,GO:1901981 phosphatidylinositol phosphate binding	GO:0005737 cytoplasm,GO:0005886 plasma membrane,GO:0014069 postsynaptic density,GO:0030054 cell junction,GO:0030424 axon,GO:0031527 filopodium membrane,GO:0032584 growth cone membrane,GO:0097481 neuronal postsynaptic density	29.9654	4.55462	0.151996	-2.7179		**
H200007188	H200007188	ENSG00000184344	NM_020634.1	9573	GDF3	growth differentiation factor 3	GO:0001501 skeletal system development,GO:0001654 eye development,GO:0001701 in utero embryonic development,GO:0002021 response to dietary excess,GO:0007492 endoderm development,GO:0007498 mesoderm development,GO:0010453 regulation of cell fate commitment,GO:0010862 positive regulation of pathway-restricted SMAD protein phosphorylation,GO:0030509 BMP signaling pathway,GO:0030514 negative regulati…	GO:0005125 cytokine activity,GO:0005160 transforming growth factor beta receptor binding,GO:0008083 growth factor activity,GO:0019901 protein kinase binding	GO:0005615 extracellular space,GO:0005737 cytoplasm	214.648	11.9289	0.055574	-4.16945		***
H300007916	H300007916	ENSG00000076716	NM_001448.2	2239	GPC4	glypican 4	GO:0001523 retinoid metabolic process,GO:0005975 carbohydrate metabolic process,GO:0006024 glycosaminoglycan biosynthetic process,GO:0006027 glycosaminoglycan catabolic process,GO:0006766 vitamin metabolic process,GO:0006775 fat-soluble vitamin metabolic process,GO:0007603 phototransduction, visible light,GO:0008283 cell proliferation,GO:0009653 anatomical structure morphogenesis,GO:0030203 glyco…	GO:0043395 heparan sulfate proteoglycan binding,GO:1904929 coreceptor activity involved in Wnt signaling pathway, planar cell polarity pathway	GO:0005578 proteinaceous extracellular matrix,GO:0005615 extracellular space,GO:0005634 nucleus,GO:0005796 Golgi lumen,GO:0005886 plasma membrane,GO:0005887 integral component of plasma membrane,GO:0009897 external side of plasma membrane,GO:0031225 anchored component of membrane,GO:0043202 lysosomal lumen,GO:0070062 extracellular exosome	191.394	21.0117	0.109782	-3.18729		***
H200001056	H200001056	ENSG00000046653	NM_001318729.1	2824	GPM6B	glycoprotein M6B	GO:0001503 ossification,GO:0007399 nervous system development,GO:0015031 protein transport,GO:0030154 cell differentiation,GO:0030501 positive regulation of bone mineralization,GO:0032956 regulation of actin cytoskeleton organization,GO:0051612 negative regulation of serotonin uptake,GO:0051893 regulation of focal adhesion assembly,GO:0085029 extracellular matrix assembly,GO:2000009 negative regu…	GO:0003674 molecular_function	GO:0005886 plasma membrane,GO:0016021 integral component of membrane,GO:0045121 membrane raft	125.663	2.46429	0.0196104	-5.67224		***
H200010546	H200010546	ENSG00000183150	XM_011520625.1	2842	GPR19	G protein-coupled receptor 19	GO:0007166 cell surface receptor signaling pathway,GO:0007186 G-protein coupled receptor signaling pathway	GO:0004930 G-protein coupled receptor activity	GO:0005887 integral component of plasma membrane	189.683	14.2819	0.0752933	-3.73133		***
AHsV10000269	AHsV10000269	ENSG00000141738	XM_011524683.1	2886	GRB7	growth factor receptor bound protein 7	GO:0007173 epidermal growth factor receptor signaling pathway,GO:0007596 blood coagulation,GO:0009967 positive regulation of signal transduction,GO:0017148 negative regulation of translation,GO:0030335 positive regulation of cell migration,GO:0034063 stress granule assembly,GO:0050900 leukocyte migration	GO:0003723 RNA binding,GO:0005070 SH3/SH2 adaptor activity,GO:0005515 protein binding,GO:0019901 protein kinase binding,GO:0035091 phosphatidylinositol binding,GO:0042802 identical protein binding	GO:0005829 cytosol,GO:0005886 plasma membrane,GO:0005925 focal adhesion,GO:0010494 cytoplasmic stress granule,GO:0042995 cell projection	21.4779	5.138	0.239223	-2.06357		**
H300020182	H300020182	ENSG00000141738	XM_011524683.1	2886	GRB7	growth factor receptor bound protein 7	GO:0007173 epidermal growth factor receptor signaling pathway,GO:0007596 blood coagulation,GO:0009967 positive regulation of signal transduction,GO:0017148 negative regulation of translation,GO:0030335 positive regulation of cell migration,GO:0034063 stress granule assembly,GO:0050900 leukocyte migration	GO:0003723 RNA binding,GO:0005070 SH3/SH2 adaptor activity,GO:0005515 protein binding,GO:0019901 protein kinase binding,GO:0035091 phosphatidylinositol binding,GO:0042802 identical protein binding	GO:0005829 cytosol,GO:0005886 plasma membrane,GO:0005925 focal adhesion,GO:0010494 cytoplasmic stress granule,GO:0042995 cell projection	32.6601	11.2216	0.343588	-1.54125		*
H200000774	H200000774	ENSG00000196591	XM_011535788.1	3066	HDAC2	histone deacetylase 2	GO:0000122 negative regulation of transcription from RNA polymerase II promoter,GO:0001975 response to amphetamine,GO:0003300 cardiac muscle hypertrophy,GO:0006325 chromatin organization,GO:0006338 chromatin remodeling,GO:0006344 maintenance of chromatin silencing,GO:0006351 transcription, DNA-templated,GO:0007596 blood coagulation,GO:0008284 positive regulation of cell proliferation,GO:0009913 e…	GO:0000978 RNA polymerase II core promoter proximal region sequence-specific DNA binding,GO:0000980 RNA polymerase II distal enhancer sequence-specific DNA binding,GO:0001047 core promoter binding,GO:0001103 RNA polymerase II repressing transcription factor binding,GO:0003682 chromatin binding,GO:0004407 histone deacetylase activity,GO:0005515 protein binding,GO:0008134 transcription factor bindi…	GO:0000790 nuclear chromatin,GO:0005634 nucleus,GO:0005654 nucleoplasm,GO:0005737 cytoplasm,GO:0016580 Sin3 complex,GO:0016581 NuRD complex,GO:0035098 ESC/E(Z) complex,GO:0043234 protein complex	781.112	326.313	0.417754	-1.25928		*
opHsV0400006978	opHsV0400006978	-	NR_001435.1	3116	HLA-DPB2	major histocompatibility complex, class II, DP beta 2 (pseudogene)	-	-	-	186.815	1.67458	0.00896383	-6.80167		***
opHsV0400006118	opHsV0400006118	ENSG00000185885	NM_003641.3	8519	IFITM1	interferon induced transmembrane protein 1	GO:0001503 ossification,GO:0007166 cell surface receptor signaling pathway,GO:0008285 negative regulation of cell proliferation,GO:0009615 response to virus,GO:0019221 cytokine-mediated signaling pathway,GO:0030336 negative regulation of cell migration,GO:0034341 response to interferon-gamma,GO:0035455 response to interferon-alpha,GO:0035456 response to interferon-beta,GO:0035556 intracellular si…	GO:0005057 receptor signaling protein activity,GO:0005515 protein binding	GO:0005622 intracellular,GO:0005886 plasma membrane,GO:0016020 membrane,GO:0016021 integral component of membrane	4686.59	41.6541	0.00888793	-6.81394		***
H200000047	H200000047	ENSG00000115457	NM_001313992.1	3485	IGFBP2	insulin like growth factor binding protein 2	GO:0001558 regulation of cell growth,GO:0007165 signal transduction,GO:0007565 female pregnancy,GO:0007568 aging,GO:0007584 response to nutrient,GO:0009612 response to mechanical stimulus,GO:0010226 response to lithium ion,GO:0032355 response to estradiol,GO:0032526 response to retinoic acid,GO:0032870 cellular response to hormone stimulus,GO:0042104 positive regulation of activated T cell prolif…	GO:0005102 receptor binding,GO:0005515 protein binding,GO:0031994 insulin-like growth factor I binding,GO:0031995 insulin-like growth factor II binding	GO:0005576 extracellular region,GO:0005615 extracellular space,GO:0016324 apical plasma membrane,GO:0031410 cytoplasmic vesicle,GO:0070062 extracellular exosome	450.196	57.7732	0.128329	-2.96208		**
H200003488	H200003488	ENSG00000143768	NM_001172425.1	7044	LEFTY2	left-right determination factor 2	GO:0002576 platelet degranulation,GO:0007179 transforming growth factor beta receptor signaling pathway,GO:0007275 multicellular organismal development,GO:0007596 blood coagulation,GO:0010862 positive regulation of pathway-restricted SMAD protein phosphorylation,GO:0016049 cell growth,GO:0030168 platelet activation,GO:0042981 regulation of apoptotic process,GO:0043408 regulation of MAPK cascade,G…	GO:0005125 cytokine activity,GO:0005160 transforming growth factor beta receptor binding,GO:0008083 growth factor activity	GO:0005576 extracellular region,GO:0005615 extracellular space,GO:0031012 extracellular matrix,GO:0031093 platelet alpha granule lumen	12.9169	2.37281	0.183698	-2.44459		**
H200007182	H200007182	ENSG00000131914	XM_011542148.1	79727	LIN28A	lin-28 homolog A	GO:0006355 regulation of transcription, DNA-templated,GO:0007281 germ cell development,GO:0010587 miRNA catabolic process,GO:0019827 stem cell population maintenance,GO:0031054 pre-miRNA processing,GO:0031123 RNA 3'-end processing,GO:0035019 somatic stem cell population maintenance,GO:0045666 positive regulation of neuron differentiation,GO:0045686 negative regulation of glial cell differentiatio…	GO:0003677 DNA binding,GO:0003723 RNA binding,GO:0003729 mRNA binding,GO:0005515 protein binding,GO:0008270 zinc ion binding,GO:0031369 translation initiation factor binding,GO:0035198 miRNA binding	GO:0000932 cytoplasmic mRNA processing body,GO:0005634 nucleus,GO:0005730 nucleolus,GO:0005737 cytoplasm,GO:0005829 cytosol,GO:0010494 cytoplasmic stress granule	4328.76	1211.88	0.279961	-1.8367		*
opHsV0400005988	opHsV0400005988	ENSG00000187772	XM_011535818.1	389421	LIN28B	lin-28 homolog B	GO:0006355 regulation of transcription, DNA-templated,GO:0010587 miRNA catabolic process,GO:0031054 pre-miRNA processing,GO:0031123 RNA 3'-end processing	GO:0003677 DNA binding,GO:0003723 RNA binding,GO:0005515 protein binding,GO:0008270 zinc ion binding,GO:0044822 poly(A) RNA binding	GO:0005730 nucleolus,GO:0005737 cytoplasm	118.107	46.5988	0.394547	-1.34173		*
opHsV0400000098	opHsV0400000098	ENSG00000111704	XM_011520852.1	79923	NANOG	Nanog homeobox	GO:0001714 endodermal cell fate specification,GO:0006351 transcription, DNA-templated,GO:0006355 regulation of transcription, DNA-templated,GO:0008283 cell proliferation,GO:0010468 regulation of gene expression,GO:0019827 stem cell population maintenance,GO:0030154 cell differentiation,GO:0035019 somatic stem cell population maintenance,GO:0045595 regulation of cell differentiation,GO:0045944 pos…	GO:0003677 DNA binding,GO:0003700 transcription factor activity, sequence-specific DNA binding,GO:0003714 transcription corepressor activity,GO:0005515 protein binding,GO:0043565 sequence-specific DNA binding	GO:0005634 nucleus,GO:0005654 nucleoplasm,GO:0005730 nucleolus	278.95	3.37819	0.0121104	-6.36761		***
H300010088	H300010088	ENSG00000156574	NM_018055.4	4838	NODAL	nodal growth differentiation factor	GO:0000122 negative regulation of transcription from RNA polymerase II promoter,GO:0001831 trophectodermal cellular morphogenesis,GO:0001842 neural fold formation,GO:0001889 liver development,GO:0001890 placenta development,GO:0001892 embryonic placenta development,GO:0001893 maternal placenta development,GO:0001944 vasculature development,GO:0001947 heart looping,GO:0002085 inhibition of neuroep…	GO:0005125 cytokine activity,GO:0005160 transforming growth factor beta receptor binding,GO:0008083 growth factor activity,GO:0016015 morphogen activity,GO:0048018 receptor agonist activity,GO:0070698 type I activin receptor binding	GO:0005615 extracellular space	194.434	11.4249	0.0587598	-4.08903		***
H200006806	H200006806	ENSG00000133636	NM_006183.4	4922	NTS	neurotensin	GO:0001889 liver development,GO:0001975 response to amphetamine,GO:0006972 hyperosmotic response,GO:0007165 signal transduction,GO:0008542 visual learning,GO:0032355 response to estradiol,GO:0042220 response to cocaine,GO:0048565 digestive tract development,GO:0048678 response to axon injury,GO:0050880 regulation of blood vessel size,GO:0051412 response to corticosterone,GO:0071285 cellular respo…	GO:0005184 neuropeptide hormone activity,GO:0005515 protein binding	GO:0005576 extracellular region,GO:0030133 transport vesicle,GO:0043025 neuronal cell body,GO:0043679 axon terminus	1747.88	1.3771	0.00078787	-10.3098		***
H200009320	H200009320	ENSG00000165588	NM_001270525.1	5015	OTX2	orthodenticle homeobox 2	GO:0001708 cell fate specification,GO:0006366 transcription from RNA polymerase II promoter,GO:0006461 protein complex assembly,GO:0007411 axon guidance,GO:0007492 endoderm development,GO:0008589 regulation of smoothened signaling pathway,GO:0009953 dorsal/ventral pattern formation,GO:0022037 metencephalon development,GO:0030900 forebrain development,GO:0030901 midbrain development,GO:0032525 som…	GO:0000978 RNA polymerase II core promoter proximal region sequence-specific DNA binding,GO:0001077 transcriptional activator activity, RNA polymerase II core promoter proximal region sequence-specific binding,GO:0005515 protein binding,GO:0008190 eukaryotic initiation factor 4E binding,GO:0046982 protein heterodimerization activity	GO:0005634 nucleus,GO:0005737 cytoplasm,GO:0030426 growth cone,GO:0043234 protein complex	147.635	14.0873	0.0954197	-3.38957		***
H200006740	H200006740	ENSG00000102096	NM_006875.3	11040	PIM2	Pim-2 proto-oncogene, serine/threonine kinase	GO:0000082 G1/S transition of mitotic cell cycle,GO:0006468 protein phosphorylation,GO:0007140 male meiosis,GO:0007346 regulation of mitotic cell cycle,GO:0008283 cell proliferation,GO:0008285 negative regulation of cell proliferation,GO:0008637 apoptotic mitochondrial changes,GO:0009615 response to virus,GO:0010508 positive regulation of autophagy,GO:0043066 negative regulation of apoptotic proc…	GO:0004674 protein serine/threonine kinase activity,GO:0005515 protein binding,GO:0005524 ATP binding	GO:0005737 cytoplasm	171.372	12.8847	0.0751859	-3.73339		***
H200000463	H200000463	ENSG00000123560	NM_001305004.1	5354	PLP1	proteolipid protein 1	GO:0006954 inflammatory response,GO:0007229 integrin-mediated signaling pathway,GO:0007268 synaptic transmission,GO:0008366 axon ensheathment,GO:0010628 positive regulation of gene expression,GO:0014002 astrocyte development,GO:0021762 substantia nigra development,GO:0022010 central nervous system myelination,GO:0042759 long-chain fatty acid biosynthetic process,GO:0048469 cell maturation,GO:0061…	GO:0005198 structural molecule activity,GO:0005515 protein binding,GO:0019911 structural constituent of myelin sheath	GO:0005886 plasma membrane,GO:0016021 integral component of membrane,GO:0043209 myelin sheath	179.021	42.9663	0.240007	-2.05885		**
opHsV0400000113	opHsV0400000113	ENSG00000113356	NM_006467.2	10622	POLR3G	polymerase (RNA) III subunit G	GO:0006359 regulation of transcription from RNA polymerase III promoter,GO:0006383 transcription from RNA polymerase III promoter,GO:0006384 transcription initiation from RNA polymerase III promoter,GO:0006385 transcription elongation from RNA polymerase III promoter,GO:0006386 termination of RNA polymerase III transcription,GO:0008283 cell proliferation,GO:0010467 gene expression,GO:0032481 posi…	GO:0001056 RNA polymerase III activity,GO:0003899 DNA-directed RNA polymerase activity	GO:0000790 nuclear chromatin,GO:0005654 nucleoplasm,GO:0005666 DNA-directed RNA polymerase III complex,GO:0005829 cytosol	193.169	16.599	0.0859296	-3.5407		***
CHsTV10000038	CHsTV10000038	-	NM_203289.5	5460	POU5F1	POU class 5 homeobox 1	GO:0000122 negative regulation of transcription from RNA polymerase II promoter,GO:0001714 endodermal cell fate specification,GO:0001824 blastocyst development,GO:0003130 BMP signaling pathway involved in heart induction,GO:0006355 regulation of transcription, DNA-templated,GO:0006366 transcription from RNA polymerase II promoter,GO:0009611 response to wounding,GO:0009653 anatomical structure mor…	GO:0000976 transcription regulatory region sequence-specific DNA binding,GO:0000981 RNA polymerase II transcription factor activity, sequence-specific DNA binding,GO:0001227 transcriptional repressor activity, RNA polymerase II transcription regulatory region sequence-specific binding,GO:0003677 DNA binding,GO:0003700 transcription factor activity, sequence-specific DNA binding,GO:0005515 protein…	GO:0005634 nucleus,GO:0005654 nucleoplasm,GO:0005667 transcription factor complex,GO:0005737 cytoplasm,GO:0005829 cytosol	8.84806	4.10234	0.463642	-1.10892		*
H300010272	H300010272	ENSG00000212993	NM_001159542.1	5462	POU5F1B	POU class 5 homeobox 1B	GO:0006351 transcription, DNA-templated,GO:0006355 regulation of transcription, DNA-templated	GO:0003700 transcription factor activity, sequence-specific DNA binding,GO:0043565 sequence-specific DNA binding	GO:0005634 nucleus	3642.76	3.18153	0.000873382	-10.1611		***
H300006789	H300006789	ENSG00000235602	NR_036440.1	642559	POU5F1P3	POU class 5 homeobox 1 pseudogene 3	-	-	-	4435.31	12.3814	0.00279156	-8.48471		***
AHsV10003508	AHsV10003508	ENSG00000101115	NM_001318031.1	57167	SALL4	spalt-like transcription factor 4	GO:0000122 negative regulation of transcription from RNA polymerase II promoter,GO:0001833 inner cell mass cell proliferation,GO:0001843 neural tube closure,GO:0003281 ventricular septum development,GO:0006355 regulation of transcription, DNA-templated,GO:0006366 transcription from RNA polymerase II promoter,GO:0007165 signal transduction,GO:0007275 multicellular organismal development,GO:0030326…	GO:0003700 transcription factor activity, sequence-specific DNA binding,GO:0005515 protein binding,GO:0043565 sequence-specific DNA binding,GO:0044212 transcription regulatory region DNA binding,GO:0046872 metal ion binding	GO:0000792 heterochromatin,GO:0005634 nucleus,GO:0005654 nucleoplasm,GO:0005737 cytoplasm,GO:0043231 intracellular membrane-bounded organelle,GO:0043234 protein complex	517.826	170.031	0.328355	-1.60667		*
H200014421	H200014421	ENSG00000101115	NM_001318031.1	57167	SALL4	spalt-like transcription factor 4	GO:0000122 negative regulation of transcription from RNA polymerase II promoter,GO:0001833 inner cell mass cell proliferation,GO:0001843 neural tube closure,GO:0003281 ventricular septum development,GO:0006355 regulation of transcription, DNA-templated,GO:0006366 transcription from RNA polymerase II promoter,GO:0007165 signal transduction,GO:0007275 multicellular organismal development,GO:0030326…	GO:0003700 transcription factor activity, sequence-specific DNA binding,GO:0005515 protein binding,GO:0043565 sequence-specific DNA binding,GO:0044212 transcription regulatory region DNA binding,GO:0046872 metal ion binding	GO:0000792 heterochromatin,GO:0005634 nucleus,GO:0005654 nucleoplasm,GO:0005737 cytoplasm,GO:0043231 intracellular membrane-bounded organelle,GO:0043234 protein complex	207.169	91.5433	0.441876	-1.17829		*
H200008227	H200008227	ENSG00000165349	NM_032803.5	84889	SLC7A3	solute carrier family 7 member 3	GO:0006811 ion transport,GO:0006865 amino acid transport,GO:0032006 regulation of TOR signaling,GO:0055085 transmembrane transport,GO:1903352 L-ornithine transmembrane transport,GO:1903401 L-lysine transmembrane transport,GO:1903826 arginine transmembrane transport,GO:1990822 basic amino acid transmembrane transport	GO:0000064 L-ornithine transmembrane transporter activity,GO:0015181 arginine transmembrane transporter activity,GO:0015189 L-lysine transmembrane transporter activity,GO:0015297 antiporter activity	GO:0005886 plasma membrane,GO:0016021 integral component of membrane	744.572	2.15748	0.00289762	-8.43092		***
H200000213	H200000213	ENSG00000181449	NM_003106.3	6657	SOX2	SRY-box 2	GO:0000122 negative regulation of transcription from RNA polymerase II promoter,GO:0001649 osteoblast differentiation,GO:0001654 eye development,GO:0001714 endodermal cell fate specification,GO:0002052 positive regulation of neuroblast proliferation,GO:0006325 chromatin organization,GO:0006355 regulation of transcription, DNA-templated,GO:0006366 transcription from RNA polymerase II promoter,GO:0…	GO:0000976 transcription regulatory region sequence-specific DNA binding,GO:0001077 transcriptional activator activity, RNA polymerase II core promoter proximal region sequence-specific binding,GO:0003677 DNA binding,GO:0003700 transcription factor activity, sequence-specific DNA binding,GO:0005515 protein binding,GO:0031490 chromatin DNA binding,GO:0035198 miRNA binding,GO:0043565 sequence-speci…	GO:0005634 nucleus,GO:0005654 nucleoplasm,GO:0005667 transcription factor complex,GO:0005737 cytoplasm,GO:0005829 cytosol,GO:0044798 nuclear transcription factor complex	931.948	13.5268	0.0145145	-6.10636		***
opHsV0400001737	opHsV0400001737	ENSG00000184905	NM_080390.3	140597	TCEAL2	transcription elongation factor A like 2	GO:0006351 transcription, DNA-templated,GO:0006357 regulation of transcription from RNA polymerase II promoter	GO:0050699 WW domain binding	GO:0005634 nucleus	141.683	4.6366	0.0327253	-4.93345		***
H200006131	H200006131	ENSG00000225366	NM_001174136.1	6997	TDGF1	teratocarcinoma-derived growth factor 1	GO:0000187 activation of MAPK activity,GO:0001570 vasculogenesis,GO:0001701 in utero embryonic development,GO:0001763 morphogenesis of a branching structure,GO:0001954 positive regulation of cell-matrix adhesion,GO:0002042 cell migration involved in sprouting angiogenesis,GO:0007173 epidermal growth factor receptor signaling pathway,GO:0007369 gastrulation,GO:0007507 heart development,GO:0008284 …	GO:0005102 receptor binding,GO:0005515 protein binding,GO:0008083 growth factor activity	GO:0005615 extracellular space,GO:0005634 nucleus,GO:0005794 Golgi apparatus,GO:0005886 plasma membrane,GO:0009986 cell surface,GO:0016324 apical plasma membrane,GO:0019897 extrinsic component of plasma membrane,GO:0031225 anchored component of membrane,GO:0045121 membrane raft,GO:0048471 perinuclear region of cytoplasm	5466.5	8.88036	0.00162451	-9.26578		***
CHsGV10000119	CHsGV10000119	ENSG00000136014	XR_944757.1	84101	USP44	ubiquitin specific peptidase 44	GO:0007067 mitotic nuclear division,GO:0016579 protein deubiquitination,GO:0043161 proteasome-mediated ubiquitin-dependent protein catabolic process,GO:0051301 cell division,GO:0060564 negative regulation of APC-Cdc20 complex activity,GO:0090231 regulation of spindle checkpoint,GO:0090266 regulation of mitotic cell cycle spindle assembly checkpoint	GO:0004843 thiol-dependent ubiquitin-specific protease activity,GO:0005515 protein binding,GO:0008234 cysteine-type peptidase activity,GO:0008270 zinc ion binding	GO:0005634 nucleus,GO:0005730 nucleolus,GO:0015630 microtubule cytoskeleton	199.27	4.65302	0.0233503	-5.42042		***
H200012574	H200012574	ENSG00000143494	NM_001136474.2	79805	VASH2	vasohibin 2	GO:0001938 positive regulation of endothelial cell proliferation,GO:0045766 positive regulation of angiogenesis	-	GO:0005576 extracellular region,GO:0005737 cytoplasm	369.642	1.24825	0.00337692	-8.21007		***
CHsGV10000537	CHsGV10000537	ENSG00000163032	NM_003385.4	7447	VSNL1	visinin like 1	GO:0035774 positive regulation of insulin secretion involved in cellular response to glucose stimulus,GO:0045921 positive regulation of exocytosis,GO:0046676 negative regulation of insulin secretion	GO:0005509 calcium ion binding,GO:0005515 protein binding	GO:0005829 cytosol,GO:0016020 membrane	244.347	2.41293	0.00987502	-6.662		***
H300000589	H300000589	ENSG00000179059	NM_001304358.1	132625	ZFP42	ZFP42 zinc finger protein	GO:0001701 in utero embryonic development,GO:0006351 transcription, DNA-templated,GO:0006355 regulation of transcription, DNA-templated,GO:0007126 meiotic nuclear division,GO:0007286 spermatid development,GO:0008584 male gonad development,GO:0008585 female gonad development,GO:2000653 regulation of genetic imprinting	GO:0003700 transcription factor activity, sequence-specific DNA binding,GO:0043565 sequence-specific DNA binding,GO:0046872 metal ion binding	GO:0005634 nucleus,GO:0005737 cytoplasm,GO:0043234 protein complex	425.935	113.685	0.266906	-1.90559		*
AHsV10003425	AHsV10003425	ENSG00000043355	NM_007129.3	7546	ZIC2	Zic family member 2	GO:0001843 neural tube closure,GO:0006351 transcription, DNA-templated,GO:0007420 brain development,GO:0007601 visual perception,GO:0030154 cell differentiation,GO:0044782 cilium organization,GO:0045892 negative regulation of transcription, DNA-templated,GO:0045893 positive regulation of transcription, DNA-templated,GO:0048066 developmental pigmentation,GO:0051091 positive regulation of sequence-…	GO:0003677 DNA binding,GO:0003700 transcription factor activity, sequence-specific DNA binding,GO:0031490 chromatin DNA binding,GO:0046872 metal ion binding	GO:0005634 nucleus,GO:0005737 cytoplasm	281.357	6.23245	0.0221514	-5.49646		***
H200013046	H200013046	ENSG00000043355	NM_007129.3	7546	ZIC2	Zic family member 2	GO:0001843 neural tube closure,GO:0006351 transcription, DNA-templated,GO:0007420 brain development,GO:0007601 visual perception,GO:0030154 cell differentiation,GO:0044782 cilium organization,GO:0045892 negative regulation of transcription, DNA-templated,GO:0045893 positive regulation of transcription, DNA-templated,GO:0048066 developmental pigmentation,GO:0051091 positive regulation of sequence-…	GO:0003677 DNA binding,GO:0003700 transcription factor activity, sequence-specific DNA binding,GO:0031490 chromatin DNA binding,GO:0046872 metal ion binding	GO:0005634 nucleus,GO:0005737 cytoplasm	173.822	4.32042	0.0248554	-5.3303		***
CHsGV10000200	CHsGV10000200	ENSG00000156925	NM_003413.3	7547	ZIC3	Zic family member 3	GO:0001947 heart looping,GO:0006366 transcription from RNA polymerase II promoter,GO:0007368 determination of left/right symmetry,GO:0009952 anterior/posterior pattern specification,GO:0030154 cell differentiation,GO:0030324 lung development,GO:0035019 somatic stem cell population maintenance,GO:0035469 determination of pancreatic left/right asymmetry,GO:0035545 determination of left/right asymme…	GO:0000978 RNA polymerase II core promoter proximal region sequence-specific DNA binding,GO:0001077 transcriptional activator activity, RNA polymerase II core promoter proximal region sequence-specific binding,GO:0003700 transcription factor activity, sequence-specific DNA binding,GO:0005515 protein binding,GO:0043565 sequence-specific DNA binding,GO:0046872 metal ion binding	GO:0005634 nucleus,GO:0005654 nucleoplasm,GO:0005737 cytoplasm	108.138	4.38357	0.0405369	-4.62462		***
H200006616	H200006616	ENSG00000170365	NM_005900.2	4086	SMAD1	SMAD family member 1	GO:0000165 MAPK cascade,GO:0001657 ureteric bud development,GO:0001710 mesodermal cell fate commitment,GO:0002051 osteoblast fate commitment,GO:0006366 transcription from RNA polymerase II promoter,GO:0006954 inflammatory response,GO:0007165 signal transduction,GO:0007179 transforming growth factor beta receptor signaling pathway,GO:0007183 SMAD protein complex assembly,GO:0007276 gamete generati…	GO:0000978 RNA polymerase II core promoter proximal region sequence-specific DNA binding,GO:0000979 RNA polymerase II core promoter sequence-specific DNA binding,GO:0001077 transcriptional activator activity, RNA polymerase II core promoter proximal region sequence-specific binding,GO:0003700 transcription factor activity, sequence-specific DNA binding,GO:0005057 receptor signaling protein activi…	GO:0005622 intracellular,GO:0005634 nucleus,GO:0005637 nuclear inner membrane,GO:0005654 nucleoplasm,GO:0005667 transcription factor complex,GO:0005737 cytoplasm,GO:0005829 cytosol,GO:0016021 integral component of membrane,GO:0043234 protein complex,GO:0071141 SMAD protein complex	188.655	60.4287	0.320314	-1.64244		*
H200013912	H200013912	ENSG00000137834	XM_011521561.1	4091	SMAD6	SMAD family member 6	GO:0001657 ureteric bud development,GO:0003170 heart valve development,GO:0003281 ventricular septum development,GO:0006351 transcription, DNA-templated,GO:0006955 immune response,GO:0007179 transforming growth factor beta receptor signaling pathway,GO:0007352 zygotic specification of dorsal/ventral axis,GO:0008285 negative regulation of cell proliferation,GO:0010991 negative regulation of SMAD p…	GO:0000978 RNA polymerase II core promoter proximal region sequence-specific DNA binding,GO:0003682 chromatin binding,GO:0003700 transcription factor activity, sequence-specific DNA binding,GO:0005515 protein binding,GO:0030617 transforming growth factor beta receptor, inhibitory cytoplasmic mediator activity,GO:0031625 ubiquitin protein ligase binding,GO:0034713 type I transforming growth factor…	GO:0005634 nucleus,GO:0005667 transcription factor complex,GO:0005737 cytoplasm,GO:0005829 cytosol,GO:0043234 protein complex	15.8053	3.96882	0.251107	-1.99362		*

## Sheet: TS related genes
										global normalization		compareNO.①：1 vs 2
Name	ID	ensembl_id	RefSeq_id	Enterz_id	symbol	description	GO_biological_process	GO_molecular_function	GO_cellular_component	Chipsc22	TShiPSC	ratio	LOG2ratio	up	down
H200014669	H200014669	ENSG00000118777	NM_004827.2	9429	ABCG2	ATP binding cassette subfamily G member 2 (Junior blood group)	GO:0006810 transport,GO:0006855 drug transmembrane transport,GO:0006879 cellular iron ion homeostasis,GO:0015886 heme transport,GO:0042493 response to drug,GO:0042908 xenobiotic transport,GO:0044281 small molecule metabolic process,GO:0046415 urate metabolic process,GO:0055085 transmembrane transport	GO:0005215 transporter activity,GO:0005515 protein binding,GO:0005524 ATP binding,GO:0008559 xenobiotic-transporting ATPase activity,GO:0015232 heme transporter activity,GO:0042626 ATPase activity, coupled to transmembrane movement of substances,GO:0042803 protein homodimerization activity	GO:0005634 nucleus,GO:0005886 plasma membrane,GO:0016021 integral component of membrane,GO:0031966 mitochondrial membrane	34.6006	391.975	11.3285	3.50189	***
H300019501	H300019501	ENSG00000137845	XM_005254117.2	102	ADAM10	ADAM metallopeptidase domain 10	GO:0001701 in utero embryonic development,GO:0006468 protein phosphorylation,GO:0006509 membrane protein ectodomain proteolysis,GO:0007162 negative regulation of cell adhesion,GO:0007173 epidermal growth factor receptor signaling pathway,GO:0007219 Notch signaling pathway,GO:0007220 Notch receptor processing,GO:0007229 integrin-mediated signaling pathway,GO:0007267 cell-cell signaling,GO:0007411 …	GO:0004175 endopeptidase activity,GO:0004222 metalloendopeptidase activity,GO:0005102 receptor binding,GO:0005178 integrin binding,GO:0005515 protein binding,GO:0008237 metallopeptidase activity,GO:0008270 zinc ion binding,GO:0017124 SH3 domain binding,GO:0019901 protein kinase binding,GO:0042803 protein homodimerization activity	GO:0005634 nucleus,GO:0005737 cytoplasm,GO:0005794 Golgi apparatus,GO:0005798 Golgi-associated vesicle,GO:0005802 trans-Golgi network,GO:0005886 plasma membrane,GO:0005925 focal adhesion,GO:0009986 cell surface,GO:0014069 postsynaptic density,GO:0016020 membrane,GO:0016021 integral component of membrane,GO:0043231 intracellular membrane-bounded organelle,GO:0070062 extracellular exosome,GO:009703…	23.474	136.57	5.81791	2.5405	**
CHsGV10002477	CHsGV10002477	ENSG00000154734	NM_006988.4	9510	ADAMTS1	ADAM metallopeptidase with thrombospondin type 1 motif 1	GO:0001542 ovulation from ovarian follicle,GO:0001822 kidney development,GO:0006508 proteolysis,GO:0007229 integrin-mediated signaling pathway,GO:0008285 negative regulation of cell proliferation,GO:0010976 positive regulation of neuron projection development,GO:0044691 tooth eruption,GO:0060347 heart trabecula formation,GO:0071305 cellular response to vitamin D,GO:0071374 cellular response to pa…	GO:0004222 metalloendopeptidase activity,GO:0008201 heparin binding,GO:0008237 metallopeptidase activity,GO:0008270 zinc ion binding	GO:0005604 basement membrane,GO:0005737 cytoplasm,GO:0031410 cytoplasmic vesicle	6.74519	52.079	7.72091	2.94877	**
H200004754	H200004754	ENSG00000170425	XM_011523660.1	136	ADORA2B	adenosine A2b receptor	GO:0000187 activation of MAPK activity,GO:0001973 adenosine receptor signaling pathway,GO:0002882 positive regulation of chronic inflammatory response to non-antigenic stimulus,GO:0006968 cellular defense response,GO:0007186 G-protein coupled receptor signaling pathway,GO:0007189 adenylate cyclase-activating G-protein coupled receptor signaling pathway,GO:0007190 activation of adenylate cyclase a…	GO:0001609 G-protein coupled adenosine receptor activity	GO:0005622 intracellular,GO:0005886 plasma membrane,GO:0005887 integral component of plasma membrane	23.3683	179.866	7.69699	2.94429	**
H300015304	H300015304	ENSG00000142208	XM_011536544.1	207	AKT1	v-akt murine thymoma viral oncogene homolog 1	GO:0000060 protein import into nucleus, translocation,GO:0001649 osteoblast differentiation,GO:0001893 maternal placenta development,GO:0001934 positive regulation of protein phosphorylation,GO:0001938 positive regulation of endothelial cell proliferation,GO:0005978 glycogen biosynthetic process,GO:0005979 regulation of glycogen biosynthetic process,GO:0006006 glucose metabolic process,GO:0006367…	GO:0004672 protein kinase activity,GO:0004674 protein serine/threonine kinase activity,GO:0004712 protein serine/threonine/tyrosine kinase activity,GO:0005080 protein kinase C binding,GO:0005515 protein binding,GO:0005524 ATP binding,GO:0005547 phosphatidylinositol-3,4,5-trisphosphate binding,GO:0016301 kinase activity,GO:0019899 enzyme binding,GO:0030235 nitric-oxide synthase regulator activity,…	GO:0005634 nucleus,GO:0005654 nucleoplasm,GO:0005737 cytoplasm,GO:0005739 mitochondrion,GO:0005819 spindle,GO:0005829 cytosol,GO:0005886 plasma membrane,GO:0005911 cell-cell junction,GO:0015630 microtubule cytoskeleton,GO:0031982 vesicle,GO:0036064 ciliary basal body	23.5984	50.1012	2.12307	1.08615	*
H200009920	H200009920	ENSG00000164111	NM_001154.3	308	ANXA5	annexin A5	GO:0002230 positive regulation of defense response to virus by host,GO:0007165 signal transduction,GO:0007596 blood coagulation,GO:0030195 negative regulation of blood coagulation,GO:0043065 positive regulation of apoptotic process,GO:0043066 negative regulation of apoptotic process,GO:0043086 negative regulation of catalytic activity,GO:0051260 protein homooligomerization,GO:0051592 response to …	GO:0004859 phospholipase inhibitor activity,GO:0005388 calcium-transporting ATPase activity,GO:0005509 calcium ion binding,GO:0005515 protein binding,GO:0005543 phospholipid binding,GO:0005544 calcium-dependent phospholipid binding,GO:0017046 peptide hormone binding,GO:0030971 receptor tyrosine kinase binding	GO:0005622 intracellular,GO:0005634 nucleus,GO:0005737 cytoplasm,GO:0005783 endoplasmic reticulum,GO:0005829 cytosol,GO:0005925 focal adhesion,GO:0008021 synaptic vesicle,GO:0009897 external side of plasma membrane,GO:0014704 intercalated disc,GO:0016020 membrane,GO:0030018 Z disc,GO:0030425 dendrite,GO:0042383 sarcolemma,GO:0043204 perikaryon,GO:0043679 axon terminus,GO:0070062 extracellular exo…	1438.68	3124.65	2.17189	1.11895	*
H200016225	H200016225	ENSG00000239713	NM_021822.3	60489	APOBEC3G	apolipoprotein B mRNA editing enzyme catalytic polypeptide like 3G	GO:0002230 positive regulation of defense response to virus by host,GO:0009972 cytidine deamination,GO:0010529 negative regulation of transposition,GO:0016032 viral process,GO:0016553 base conversion or substitution editing,GO:0045071 negative regulation of viral genome replication,GO:0045087 innate immune response,GO:0045869 negative regulation of single stranded viral RNA replication via double…	GO:0003723 RNA binding,GO:0004126 cytidine deaminase activity,GO:0005515 protein binding,GO:0008270 zinc ion binding,GO:0042803 protein homodimerization activity,GO:0047844 deoxycytidine deaminase activity	GO:0000932 cytoplasmic mRNA processing body,GO:0005737 cytoplasm,GO:0005829 cytosol,GO:0030529 intracellular ribonucleoprotein complex,GO:0030895 apolipoprotein B mRNA editing enzyme complex	4.60722	55.402	12.025	3.58797	***
H200015511	H200015511	ENSG00000165272	NM_001318144.1	360	AQP3	aquaporin 3 (Gill blood group)	GO:0002684 positive regulation of immune system process,GO:0003091 renal water homeostasis,GO:0006810 transport,GO:0006833 water transport,GO:0007588 excretion,GO:0015793 glycerol transport,GO:0032526 response to retinoic acid,GO:0033280 response to vitamin D,GO:0034220 ion transmembrane transport,GO:0042476 odontogenesis,GO:0045616 regulation of keratinocyte differentiation,GO:0051592 response t…	GO:0005215 transporter activity,GO:0015204 urea transmembrane transporter activity,GO:0015250 water channel activity,GO:0015254 glycerol channel activity	GO:0005634 nucleus,GO:0005737 cytoplasm,GO:0005886 plasma membrane,GO:0005911 cell-cell junction,GO:0016021 integral component of membrane,GO:0016323 basolateral plasma membrane	10.5253	24.2876	2.30755	1.20636	*
H200007050	H200007050	ENSG00000111348	XM_011520666.1	397	ARHGDIB	Rho GDP dissociation inhibitor (GDI) beta	GO:0006928 movement of cell or subcellular component,GO:0006955 immune response,GO:0007162 negative regulation of cell adhesion,GO:0007264 small GTPase mediated signal transduction,GO:0007266 Rho protein signal transduction,GO:0007275 multicellular organismal development,GO:0030036 actin cytoskeleton organization,GO:0043547 positive regulation of GTPase activity,GO:0050790 regulation of catalytic…	GO:0003924 GTPase activity,GO:0005094 Rho GDP-dissociation inhibitor activity,GO:0005096 GTPase activator activity	GO:0005737 cytoplasm,GO:0005829 cytosol,GO:0005856 cytoskeleton,GO:0016020 membrane,GO:0016023 cytoplasmic, membrane-bounded vesicle,GO:0070062 extracellular exosome	17.3793	1718.24	98.867	6.62742	***
AHsV10002714	AHsV10002714	ENSG00000181652	XM_011516066.1	285973	ATG9B	autophagy related 9B	GO:0000045 autophagosome assembly,GO:0000422 mitophagy,GO:0034497 protein localization to pre-autophagosomal structure,GO:0034727 piecemeal microautophagy of nucleus,GO:0044805 late nucleophagy	-	GO:0000407 pre-autophagosomal structure,GO:0000421 autophagosome membrane,GO:0005776 autophagosome,GO:0016021 integral component of membrane,GO:0031410 cytoplasmic vesicle	1.21743	2.97778	2.44596	1.2904	*
H300019535	H300019535	ENSG00000070961	XR_944556.1	490	ATP2B1	ATPase plasma membrane Ca2+ transporting 1	GO:0003407 neural retina development,GO:0006810 transport,GO:0006874 cellular calcium ion homeostasis,GO:0007420 brain development,GO:0007568 aging,GO:0007596 blood coagulation,GO:0008152 metabolic process,GO:0009409 response to cold,GO:0034220 ion transmembrane transport,GO:0055085 transmembrane transport,GO:0061337 cardiac conduction,GO:0070588 calcium ion transmembrane transport,GO:0071305 cel…	GO:0005388 calcium-transporting ATPase activity,GO:0005515 protein binding,GO:0005516 calmodulin binding,GO:0005524 ATP binding,GO:0030165 PDZ domain binding,GO:0046872 metal ion binding	GO:0005634 nucleus,GO:0005886 plasma membrane,GO:0005887 integral component of plasma membrane,GO:0009898 cytoplasmic side of plasma membrane,GO:0016020 membrane,GO:0016323 basolateral plasma membrane,GO:0016324 apical plasma membrane,GO:0032591 dendritic spine membrane,GO:0032809 neuronal cell body membrane,GO:0043231 intracellular membrane-bounded organelle,GO:0045121 membrane raft,GO:0070062 e…	76.82	273.608	3.56167	1.83255	*
H300012064	H300012064	ENSG00000058668	NM_001001396.2	493	ATP2B4	ATPase plasma membrane Ca2+ transporting 4	GO:0003407 neural retina development,GO:0006357 regulation of transcription from RNA polymerase II promoter,GO:0006874 cellular calcium ion homeostasis,GO:0007283 spermatogenesis,GO:0007596 blood coagulation,GO:0008152 metabolic process,GO:0010751 negative regulation of nitric oxide mediated signal transduction,GO:0021766 hippocampus development,GO:0030317 sperm motility,GO:0033138 positive regul…	GO:0005388 calcium-transporting ATPase activity,GO:0005515 protein binding,GO:0005516 calmodulin binding,GO:0005524 ATP binding,GO:0017080 sodium channel regulator activity,GO:0030165 PDZ domain binding,GO:0030346 protein phosphatase 2B binding,GO:0036487 nitric-oxide synthase inhibitor activity,GO:0046872 metal ion binding,GO:0050998 nitric-oxide synthase binding,GO:0097110 scaffold protein bind…	GO:0005886 plasma membrane,GO:0005887 integral component of plasma membrane,GO:0005901 caveola,GO:0016020 membrane,GO:0016323 basolateral plasma membrane,GO:0030018 Z disc,GO:0030315 T-tubule,GO:0036126 sperm flagellum,GO:0043005 neuron projection,GO:0043231 intracellular membrane-bounded organelle,GO:0043234 protein complex,GO:0097228 sperm principal piece	2.33235	7.96422	3.41468	1.77175	*
DHsGV10004556	DHsGV10004556	-	NM_000633.2	596	BCL2	B-cell CLL/lymphoma 2	GO:0000209 protein polyubiquitination,GO:0001503 ossification,GO:0001541 ovarian follicle development,GO:0001656 metanephros development,GO:0001658 branching involved in ureteric bud morphogenesis,GO:0001662 behavioral fear response,GO:0001782 B cell homeostasis,GO:0001836 release of cytochrome c from mitochondria,GO:0001952 regulation of cell-matrix adhesion,GO:0002320 lymphoid progenitor cell d…	GO:0002020 protease binding,GO:0005515 protein binding,GO:0008134 transcription factor binding,GO:0015267 channel activity,GO:0016248 channel inhibitor activity,GO:0031625 ubiquitin protein ligase binding,GO:0042802 identical protein binding,GO:0042803 protein homodimerization activity,GO:0043565 sequence-specific DNA binding,GO:0046982 protein heterodimerization activity,GO:0051434 BH3 domain bi…	GO:0005634 nucleus,GO:0005737 cytoplasm,GO:0005739 mitochondrion,GO:0005741 mitochondrial outer membrane,GO:0005783 endoplasmic reticulum,GO:0005789 endoplasmic reticulum membrane,GO:0005829 cytosol,GO:0016020 membrane,GO:0031965 nuclear membrane,GO:0043209 myelin sheath,GO:0046930 pore complex	9.16288	35.0547	3.82573	1.93574	*
H300009667	H300009667	ENSG00000100739	NM_000710.3	623	BDKRB1	bradykinin receptor B1	GO:0001933 negative regulation of protein phosphorylation,GO:0002687 positive regulation of leukocyte migration,GO:0006954 inflammatory response,GO:0007204 positive regulation of cytosolic calcium ion concentration,GO:0007205 protein kinase C-activating G-protein coupled receptor signaling pathway,GO:0009612 response to mechanical stimulus,GO:0016477 cell migration,GO:0019233 sensory perception o…	GO:0004947 bradykinin receptor activity,GO:0005515 protein binding,GO:0042277 peptide binding	GO:0005783 endoplasmic reticulum,GO:0005829 cytosol,GO:0005886 plasma membrane,GO:0005887 integral component of plasma membrane,GO:0043005 neuron projection	2.15012	9.62287	4.47551	2.16205	**
CHsGV10001337	CHsGV10001337	ENSG00000125378	XM_005268015.3	652	BMP4	bone morphogenetic protein 4	GO:0000122 negative regulation of transcription from RNA polymerase II promoter,GO:0000186 activation of MAPKK activity,GO:0001541 ovarian follicle development,GO:0001649 osteoblast differentiation,GO:0001657 ureteric bud development,GO:0001658 branching involved in ureteric bud morphogenesis,GO:0001822 kidney development,GO:0001823 mesonephros development,GO:0001843 neural tube closure,GO:000193…	GO:0005125 cytokine activity,GO:0005160 transforming growth factor beta receptor binding,GO:0005515 protein binding,GO:0008083 growth factor activity,GO:0008201 heparin binding,GO:0039706 co-receptor binding,GO:0042056 chemoattractant activity,GO:0042803 protein homodimerization activity,GO:0070700 BMP receptor binding	GO:0005576 extracellular region,GO:0005578 proteinaceous extracellular matrix,GO:0005615 extracellular space,GO:0005737 cytoplasm,GO:0031988 membrane-bounded vesicle	46.9533	219.106	4.66647	2.22233	**
H200000288	H200000288	ENSG00000112175	XM_005249304.2	653	BMP5	bone morphogenetic protein 5	GO:0001501 skeletal system development,GO:0001503 ossification,GO:0003323 type B pancreatic cell development,GO:0007389 pattern specification process,GO:0008285 negative regulation of cell proliferation,GO:0010719 negative regulation of epithelial to mesenchymal transition,GO:0010862 positive regulation of pathway-restricted SMAD protein phosphorylation,GO:0010894 negative regulation of steroid b…	GO:0005125 cytokine activity,GO:0005160 transforming growth factor beta receptor binding,GO:0008083 growth factor activity,GO:0070700 BMP receptor binding	GO:0005575 cellular_component,GO:0005615 extracellular space,GO:0031988 membrane-bounded vesicle	5.11402	70.8532	13.8547	3.7923	***
H300019900	H300019900	ENSG00000064012	NR_111983.1	841	CASP8	caspase 8	GO:0001525 angiogenesis,GO:0001841 neural tube formation,GO:0002223 stimulatory C-type lectin receptor signaling pathway,GO:0002224 toll-like receptor signaling pathway,GO:0002756 MyD88-independent toll-like receptor signaling pathway,GO:0006508 proteolysis,GO:0006915 apoptotic process,GO:0006919 activation of cysteine-type endopeptidase activity involved in apoptotic process,GO:0006921 cellular …	GO:0004197 cysteine-type endopeptidase activity,GO:0005123 death receptor binding,GO:0005164 tumor necrosis factor receptor binding,GO:0005515 protein binding,GO:0008233 peptidase activity,GO:0008234 cysteine-type peptidase activity,GO:0031625 ubiquitin protein ligase binding,GO:0032403 protein complex binding,GO:0035877 death effector domain binding,GO:0046982 protein heterodimerization activity…	GO:0005654 nucleoplasm,GO:0005737 cytoplasm,GO:0005739 mitochondrion,GO:0005741 mitochondrial outer membrane,GO:0005815 microtubule organizing center,GO:0005829 cytosol,GO:0005856 cytoskeleton,GO:0030690 Noc1p-Noc2p complex,GO:0031264 death-inducing signaling complex,GO:0031265 CD95 death-inducing signaling complex,GO:0043005 neuron projection,GO:0044297 cell body,GO:0045121 membrane raft,GO:0097…	7.06205	54.4266	7.70691	2.94615	**
CHsGV10000637	CHsGV10000637	ENSG00000108691	NM_002982.3	6347	CCL2	C-C motif chemokine ligand 2	GO:0000165 MAPK cascade,GO:0001525 angiogenesis,GO:0001666 response to hypoxia,GO:0001912 positive regulation of leukocyte mediated cytotoxicity,GO:0001938 positive regulation of endothelial cell proliferation,GO:0002523 leukocyte migration involved in inflammatory response,GO:0002548 monocyte chemotaxis,GO:0002693 positive regulation of cellular extravasation,GO:0006468 protein phosphorylation,G…	GO:0004672 protein kinase activity,GO:0005102 receptor binding,GO:0008009 chemokine activity,GO:0008201 heparin binding,GO:0031727 CCR2 chemokine receptor binding	GO:0005576 extracellular region,GO:0005615 extracellular space,GO:0005791 rough endoplasmic reticulum,GO:0030139 endocytic vesicle,GO:0030425 dendrite,GO:0043204 perikaryon,GO:0043679 axon terminus,GO:0044299 C-fiber,GO:0045202 synapse,GO:0048471 perinuclear region of cytoplasm	17.1715	39.4046	2.29476	1.19835	*
H200010789	H200010789	ENSG00000120217	NM_001314029.1	29126	CD274	CD274 molecule	GO:0006955 immune response,GO:0007165 signal transduction,GO:0007166 cell surface receptor signaling pathway,GO:0030335 positive regulation of cell migration,GO:0031295 T cell costimulation,GO:0032689 negative regulation of interferon-gamma production,GO:0032693 negative regulation of interleukin-10 production,GO:0034097 response to cytokine,GO:0042102 positive regulation of T cell proliferation,…	GO:0005515 protein binding	GO:0005886 plasma membrane,GO:0009897 external side of plasma membrane,GO:0012505 endomembrane system,GO:0016021 integral component of membrane,GO:0070062 extracellular exosome	25.721	52.4569	2.03946	1.02819	*
H300018998	H300018998	ENSG00000117335	XM_011509564.1	4179	CD46	CD46 molecule	GO:0002250 adaptive immune response,GO:0002456 T cell mediated immunity,GO:0006508 proteolysis,GO:0006958 complement activation, classical pathway,GO:0007338 single fertilization,GO:0008593 regulation of Notch signaling pathway,GO:0010628 positive regulation of gene expression,GO:0010629 negative regulation of gene expression,GO:0030449 regulation of complement activation,GO:0032613 interleukin-1…	GO:0001618 virus receptor activity,GO:0001848 complement binding,GO:0004175 endopeptidase activity,GO:0004857 enzyme inhibitor activity,GO:0004872 receptor activity,GO:0005515 protein binding,GO:0045296 cadherin binding	GO:0002079 inner acrosomal membrane,GO:0005794 Golgi apparatus,GO:0005886 plasma membrane,GO:0005887 integral component of plasma membrane,GO:0005925 focal adhesion,GO:0009986 cell surface,GO:0016323 basolateral plasma membrane,GO:0070062 extracellular exosome	63.4651	152.43	2.40179	1.26411	*
H200000320	H200000320	ENSG00000010278	XM_011521040.1	928	CD9	CD9 molecule	GO:0002576 platelet degranulation,GO:0006928 movement of cell or subcellular component,GO:0007155 cell adhesion,GO:0007166 cell surface receptor signaling pathway,GO:0007338 single fertilization,GO:0007342 fusion of sperm to egg plasma membrane,GO:0007420 brain development,GO:0007596 blood coagulation,GO:0008285 negative regulation of cell proliferation,GO:0009414 response to water deprivation,GO…	GO:0005178 integrin binding,GO:0005515 protein binding	GO:0005615 extracellular space,GO:0005886 plasma membrane,GO:0005887 integral component of plasma membrane,GO:0005925 focal adhesion,GO:0009897 external side of plasma membrane,GO:0016020 membrane,GO:0016324 apical plasma membrane,GO:0030666 endocytic vesicle membrane,GO:0030669 clathrin-coated endocytic vesicle membrane,GO:0031092 platelet alpha granule membrane,GO:0070062 extracellular exosome,…	1066.31	2144.74	2.01136	1.00817	*
H200008365	H200008365	ENSG00000124762	NM_000389.4	1026	CDKN1A	cyclin-dependent kinase inhibitor 1A	GO:0000079 regulation of cyclin-dependent protein serine/threonine kinase activity,GO:0000082 G1/S transition of mitotic cell cycle,GO:0000086 G2/M transition of mitotic cell cycle,GO:0000278 mitotic cell cycle,GO:0006974 cellular response to DNA damage stimulus,GO:0006977 DNA damage response, signal transduction by p53 class mediator resulting in cell cycle arrest,GO:0007050 cell cycle arrest,GO…	GO:0004861 cyclin-dependent protein serine/threonine kinase inhibitor activity,GO:0005515 protein binding,GO:0019912 cyclin-dependent protein kinase activating kinase activity,GO:0030332 cyclin binding,GO:0031625 ubiquitin protein ligase binding,GO:0032403 protein complex binding,GO:0046872 metal ion binding	GO:0000307 cyclin-dependent protein kinase holoenzyme complex,GO:0005634 nucleus,GO:0005654 nucleoplasm,GO:0005829 cytosol,GO:0048471 perinuclear region of cytoplasm,GO:0070557 PCNA-p21 complex	165.866	690.424	4.16253	2.05746	**
CHsGV10003850	CHsGV10003850	ENSG00000129757	XM_005252732.3	1028	CDKN1C	cyclin-dependent kinase inhibitor 1C	GO:0000122 negative regulation of transcription from RNA polymerase II promoter,GO:0001501 skeletal system development,GO:0001822 kidney development,GO:0007050 cell cycle arrest,GO:0007346 regulation of mitotic cell cycle,GO:0007568 aging,GO:0030099 myeloid cell differentiation,GO:0030325 adrenal gland development,GO:0030511 positive regulation of transforming growth factor beta receptor signalin…	GO:0004861 cyclin-dependent protein serine/threonine kinase inhibitor activity,GO:0005515 protein binding	GO:0005634 nucleus,GO:0005737 cytoplasm	57.9333	553.294	9.55054	3.25558	***
CHsGV10000730	CHsGV10000730	ENSG00000172216	NM_005194.3	1051	CEBPB	CCAAT/enhancer binding protein beta	GO:0001541 ovarian follicle development,GO:0001892 embryonic placenta development,GO:0002432 granuloma formation,GO:0006355 regulation of transcription, DNA-templated,GO:0006366 transcription from RNA polymerase II promoter,GO:0006953 acute-phase response,GO:0006954 inflammatory response,GO:0006955 immune response,GO:0007613 memory,GO:0030182 neuron differentiation,GO:0032753 positive regulation …	GO:0000977 RNA polymerase II regulatory region sequence-specific DNA binding,GO:0000978 RNA polymerase II core promoter proximal region sequence-specific DNA binding,GO:0001077 transcriptional activator activity, RNA polymerase II core promoter proximal region sequence-specific binding,GO:0003677 DNA binding,GO:0003682 chromatin binding,GO:0003700 transcription factor activity, sequence-specific …	GO:0000779 condensed chromosome, centromeric region,GO:0000790 nuclear chromatin,GO:0005634 nucleus,GO:0005654 nucleoplasm,GO:0005737 cytoplasm,GO:0016363 nuclear matrix,GO:0036488 CHOP-C/EBP complex	198.156	650.17	3.28111	1.71418	*
CHsGV10003749	CHsGV10003749	ENSG00000135346	NM_001252383.1	1081	CGA	glycoprotein hormones, alpha polypeptide	GO:0007165 signal transduction,GO:0007267 cell-cell signaling,GO:0008284 positive regulation of cell proliferation,GO:0016486 peptide hormone processing,GO:0018279 protein N-linked glycosylation via asparagine,GO:0030335 positive regulation of cell migration,GO:0043687 post-translational protein modification,GO:0044267 cellular protein metabolic process,GO:0045944 positive regulation of transcrip…	GO:0005179 hormone activity,GO:0005515 protein binding	GO:0005576 extracellular region,GO:0005796 Golgi lumen	5.23866	5964.2	1138.5	10.1529	***
H300022449	H300022449	ENSG00000104818	NM_001319065.1	114336	CGB2	chorionic gonadotropin beta subunit 2	-	GO:0005179 hormone activity	GO:0005576 extracellular region	48.739	1110.99	22.7947	4.51063	***
H300021725	H300021725	ENSG00000104827	NM_000737.3	1082	CGB3	chorionic gonadotropin beta subunit 3	GO:0006915 apoptotic process,GO:0007165 signal transduction,GO:0007267 cell-cell signaling,GO:0007292 female gamete generation,GO:0016486 peptide hormone processing,GO:0044267 cellular protein metabolic process	GO:0005179 hormone activity	GO:0005576 extracellular region	51.8851	890.457	17.1621	4.10115	***
H300021431	H300021431	ENSG00000175416	NR_045724.1	1212	CLTB	clathrin light chain B	GO:0006886 intracellular protein transport,GO:0072583 clathrin-mediated endocytosis	GO:0005198 structural molecule activity,GO:0005515 protein binding,GO:0032050 clathrin heavy chain binding,GO:0042277 peptide binding	GO:0005737 cytoplasm,GO:0005802 trans-Golgi network,GO:0005886 plasma membrane,GO:0030118 clathrin coat,GO:0030125 clathrin vesicle coat,GO:0030130 clathrin coat of trans-Golgi network vesicle,GO:0030132 clathrin coat of coated pit,GO:0043231 intracellular membrane-bounded organelle,GO:0060170 ciliary membrane	188.904	378.554	2.00395	1.00285	*
CHsGV10001281	CHsGV10001281	ENSG00000168542	NM_000090.3	1281	COL3A1	collagen type III alpha 1	GO:0001501 skeletal system development,GO:0006898 receptor-mediated endocytosis,GO:0007160 cell-matrix adhesion,GO:0007179 transforming growth factor beta receptor signaling pathway,GO:0007229 integrin-mediated signaling pathway,GO:0007411 axon guidance,GO:0007507 heart development,GO:0007568 aging,GO:0009314 response to radiation,GO:0009612 response to mechanical stimulus,GO:0018149 peptide cros…	GO:0005178 integrin binding,GO:0005201 extracellular matrix structural constituent,GO:0005515 protein binding,GO:0046332 SMAD binding,GO:0046872 metal ion binding,GO:0048407 platelet-derived growth factor binding	GO:0005576 extracellular region,GO:0005586 collagen type III trimer,GO:0005615 extracellular space,GO:0005788 endoplasmic reticulum lumen,GO:0031012 extracellular matrix	3.18748	52.974	16.6194	4.0548	***
H200012184	H200012184	ENSG00000187498	XM_011521048.1	1282	COL4A1	collagen type IV alpha 1	GO:0001569 patterning of blood vessels,GO:0006898 receptor-mediated endocytosis,GO:0007411 axon guidance,GO:0007420 brain development,GO:0007528 neuromuscular junction development,GO:0022617 extracellular matrix disassembly,GO:0030198 extracellular matrix organization,GO:0030574 collagen catabolic process,GO:0030855 epithelial cell differentiation,GO:0048514 blood vessel morphogenesis,GO:0061304 …	GO:0005201 extracellular matrix structural constituent,GO:0005515 protein binding,GO:0030023 extracellular matrix constituent conferring elasticity,GO:0048407 platelet-derived growth factor binding	GO:0005576 extracellular region,GO:0005587 collagen type IV trimer,GO:0005604 basement membrane,GO:0005788 endoplasmic reticulum lumen,GO:0031012 extracellular matrix	574.673	1587.01	2.7616	1.4655	*
AHsV10000953	AHsV10000953	ENSG00000134871	NM_001846.2	1284	COL4A2	collagen type IV alpha 2	GO:0001525 angiogenesis,GO:0006351 transcription, DNA-templated,GO:0006898 receptor-mediated endocytosis,GO:0007411 axon guidance,GO:0016525 negative regulation of angiogenesis,GO:0022617 extracellular matrix disassembly,GO:0030198 extracellular matrix organization,GO:0030574 collagen catabolic process,GO:0035987 endodermal cell differentiation,GO:0071560 cellular response to transforming growth …	GO:0005201 extracellular matrix structural constituent,GO:0005515 protein binding	GO:0005576 extracellular region,GO:0005587 collagen type IV trimer,GO:0005788 endoplasmic reticulum lumen,GO:0031012 extracellular matrix,GO:0043231 intracellular membrane-bounded organelle,GO:0070062 extracellular exosome	217.754	800.765	3.67739	1.87868	*
H200006151	H200006151	ENSG00000134871	NM_001846.2	1284	COL4A2	collagen type IV alpha 2	GO:0001525 angiogenesis,GO:0006351 transcription, DNA-templated,GO:0006898 receptor-mediated endocytosis,GO:0007411 axon guidance,GO:0016525 negative regulation of angiogenesis,GO:0022617 extracellular matrix disassembly,GO:0030198 extracellular matrix organization,GO:0030574 collagen catabolic process,GO:0035987 endodermal cell differentiation,GO:0071560 cellular response to transforming growth …	GO:0005201 extracellular matrix structural constituent,GO:0005515 protein binding	GO:0005576 extracellular region,GO:0005587 collagen type IV trimer,GO:0005788 endoplasmic reticulum lumen,GO:0031012 extracellular matrix,GO:0043231 intracellular membrane-bounded organelle,GO:0070062 extracellular exosome	127.911	400.339	3.12982	1.64608	*
opHsV0400005330	opHsV0400005330	ENSG00000198223	NR_027760.1	1438	CSF2RA	colony stimulating factor 2 receptor alpha subunit	GO:0000165 MAPK cascade,GO:0000186 activation of MAPKK activity,GO:0007173 epidermal growth factor receptor signaling pathway,GO:0007264 small GTPase mediated signal transduction,GO:0007265 Ras protein signal transduction,GO:0007411 axon guidance,GO:0008286 insulin receptor signaling pathway,GO:0008543 fibroblast growth factor receptor signaling pathway,GO:0038095 Fc-epsilon receptor signaling pa…	GO:0004872 receptor activity,GO:0004902 granulocyte colony-stimulating factor receptor activity,GO:0005515 protein binding,GO:0051916 granulocyte colony-stimulating factor binding	GO:0005576 extracellular region,GO:0005622 intracellular,GO:0005886 plasma membrane,GO:0005887 integral component of plasma membrane	1.51436	152.221	100.518	6.65132	***
H300011984	H300011984	ENSG00000168036	NM_001098209.1	1499	CTNNB1	catenin beta 1	GO:0000122 negative regulation of transcription from RNA polymerase II promoter,GO:0000578 embryonic axis specification,GO:0001569 patterning of blood vessels,GO:0001658 branching involved in ureteric bud morphogenesis,GO:0001701 in utero embryonic development,GO:0001702 gastrulation with mouth forming second,GO:0001708 cell fate specification,GO:0001711 endodermal cell fate commitment,GO:0001764…	GO:0001085 RNA polymerase II transcription factor binding,GO:0001102 RNA polymerase II activating transcription factor binding,GO:0003690 double-stranded DNA binding,GO:0003700 transcription factor activity, sequence-specific DNA binding,GO:0003713 transcription coactivator activity,GO:0004871 signal transducer activity,GO:0005515 protein binding,GO:0008022 protein C-terminus binding,GO:0008134 t…	GO:0000922 spindle pole,GO:0005634 nucleus,GO:0005654 nucleoplasm,GO:0005667 transcription factor complex,GO:0005719 nuclear euchromatin,GO:0005737 cytoplasm,GO:0005813 centrosome,GO:0005829 cytosol,GO:0005886 plasma membrane,GO:0005911 cell-cell junction,GO:0005912 adherens junction,GO:0005913 cell-cell adherens junction,GO:0005916 fascia adherens,GO:0005923 bicellular tight junction,GO:0005925 …	59.5316	121.895	2.04757	1.03391	*
H300002567	H300002567	ENSG00000140459	NM_000781.2	1583	CYP11A1	cytochrome P450 family 11 subfamily A member 1	GO:0006700 C21-steroid hormone biosynthetic process,GO:0006704 glucocorticoid biosynthetic process,GO:0006805 xenobiotic metabolic process,GO:0008202 steroid metabolic process,GO:0008203 cholesterol metabolic process,GO:0016125 sterol metabolic process,GO:0034650 cortisol metabolic process,GO:0042359 vitamin D metabolic process,GO:0044281 small molecule metabolic process,GO:0044550 secondary meta…	GO:0005506 iron ion binding,GO:0008386 cholesterol monooxygenase (side-chain-cleaving) activity,GO:0016709 oxidoreductase activity, acting on paired donors, with incorporation or reduction of molecular oxygen, NAD(P)H as one donor, and incorporation of one atom of oxygen,GO:0020037 heme binding	GO:0005739 mitochondrion,GO:0005743 mitochondrial inner membrane,GO:0005759 mitochondrial matrix	23.2598	162.98	7.00696	2.80879	**
opHsV0400005444	opHsV0400005444	ENSG00000153904	NM_001134445.1	23576	DDAH1	dimethylarginine dimethylaminohydrolase 1	GO:0000052 citrulline metabolic process,GO:0003073 regulation of systemic arterial blood pressure,GO:0006527 arginine catabolic process,GO:0007263 nitric oxide mediated signal transduction,GO:0044281 small molecule metabolic process,GO:0045429 positive regulation of nitric oxide biosynthetic process,GO:0045766 positive regulation of angiogenesis,GO:0046209 nitric oxide metabolic process,GO:005099…	GO:0003824 catalytic activity,GO:0016403 dimethylargininase activity,GO:0016597 amino acid binding,GO:0046872 metal ion binding	GO:0005739 mitochondrion,GO:0005829 cytosol,GO:0070062 extracellular exosome	2.51049	6.63574	2.64321	1.40229	*
H200013108	H200013108	ENSG00000064195	NM_005220.2	1747	DLX3	distal-less homeobox 3	GO:0001568 blood vessel development,GO:0001890 placenta development,GO:0006366 transcription from RNA polymerase II promoter,GO:0042475 odontogenesis of dentin-containing tooth,GO:0045944 positive regulation of transcription from RNA polymerase II promoter,GO:0071895 odontoblast differentiation	GO:0001077 transcriptional activator activity, RNA polymerase II core promoter proximal region sequence-specific binding,GO:0003682 chromatin binding,GO:0003700 transcription factor activity, sequence-specific DNA binding,GO:0043565 sequence-specific DNA binding	GO:0005634 nucleus	12.4833	76.4593	6.12493	2.61469	**
opHsV0400005637	opHsV0400005637	ENSG00000197635	NM_001935.3	1803	DPP4	dipeptidyl peptidase 4	GO:0001662 behavioral fear response,GO:0001666 response to hypoxia,GO:0006508 proteolysis,GO:0008284 positive regulation of cell proliferation,GO:0010716 negative regulation of extracellular matrix disassembly,GO:0031295 T cell costimulation,GO:0033632 regulation of cell-cell adhesion mediated by integrin,GO:0035641 locomotory exploration behavior,GO:0036343 psychomotor behavior,GO:0042110 T cell…	GO:0001618 virus receptor activity,GO:0002020 protease binding,GO:0004252 serine-type endopeptidase activity,GO:0005102 receptor binding,GO:0005515 protein binding,GO:0008236 serine-type peptidase activity,GO:0008239 dipeptidyl-peptidase activity,GO:0042802 identical protein binding,GO:0042803 protein homodimerization activity	GO:0005765 lysosomal membrane,GO:0005886 plasma membrane,GO:0005925 focal adhesion,GO:0009986 cell surface,GO:0016020 membrane,GO:0016021 integral component of membrane,GO:0016324 apical plasma membrane,GO:0030027 lamellipodium,GO:0030139 endocytic vesicle,GO:0031258 lamellipodium membrane,GO:0045121 membrane raft,GO:0046581 intercellular canaliculus,GO:0070062 extracellular exosome,GO:0071438 in…	4.42908	192.005	43.3509	5.43799	***
AHsV10002274	AHsV10002274	ENSG00000115468	NM_001308395.1	80303	EFHD1	EF-hand domain family member D1	GO:0031175 neuron projection development	GO:0005509 calcium ion binding	GO:0005743 mitochondrial inner membrane,GO:0070062 extracellular exosome	1.86498	23.5382	12.6212	3.65777	***
H200000428	H200000428	ENSG00000169242	XM_005244940.3	1942	EFNA1	ephrin-A1	GO:0000122 negative regulation of transcription from RNA polymerase II promoter,GO:0000187 activation of MAPK activity,GO:0001525 angiogenesis,GO:0003180 aortic valve morphogenesis,GO:0003183 mitral valve morphogenesis,GO:0003199 endocardial cushion to mesenchymal transition involved in heart valve formation,GO:0007267 cell-cell signaling,GO:0007411 axon guidance,GO:0010719 negative regulation of…	GO:0005102 receptor binding,GO:0005515 protein binding,GO:0046875 ephrin receptor binding	GO:0005576 extracellular region,GO:0005886 plasma membrane,GO:0005887 integral component of plasma membrane,GO:0046658 anchored component of plasma membrane,GO:0070062 extracellular exosome	44.7452	233.911	5.22763	2.38616	**
H200002025	H200002025	ENSG00000135374	NM_001243081.1	2001	ELF5	E74 like ETS transcription factor 5	GO:0001712 ectodermal cell fate commitment,GO:0006357 regulation of transcription from RNA polymerase II promoter,GO:0006366 transcription from RNA polymerase II promoter,GO:0008283 cell proliferation,GO:0030154 cell differentiation,GO:0035019 somatic stem cell population maintenance,GO:0045596 negative regulation of cell differentiation,GO:0045944 positive regulation of transcription from RNA po…	GO:0000977 RNA polymerase II regulatory region sequence-specific DNA binding,GO:0000981 RNA polymerase II transcription factor activity, sequence-specific DNA binding,GO:0001228 transcriptional activator activity, RNA polymerase II transcription regulatory region sequence-specific binding	GO:0005634 nucleus,GO:0005737 cytoplasm	2.32621	20.9624	9.01139	3.17175	***
H300010938	H300010938	ENSG00000213853	NM_001424.5	2013	EMP2	epithelial membrane protein 2	GO:0001765 membrane raft assembly,GO:0001913 T cell mediated cytotoxicity,GO:0001954 positive regulation of cell-matrix adhesion,GO:0003093 regulation of glomerular filtration,GO:0007015 actin filament organization,GO:0007155 cell adhesion,GO:0007160 cell-matrix adhesion,GO:0007566 embryo implantation,GO:0008219 cell death,GO:0008283 cell proliferation,GO:0008284 positive regulation of cell proli…	GO:0005178 integrin binding,GO:0005515 protein binding,GO:0019900 kinase binding,GO:0019901 protein kinase binding	GO:0000139 Golgi membrane,GO:0005634 nucleus,GO:0005737 cytoplasm,GO:0005794 Golgi apparatus,GO:0005886 plasma membrane,GO:0005901 caveola,GO:0009986 cell surface,GO:0016021 integral component of membrane,GO:0016324 apical plasma membrane,GO:0031410 cytoplasmic vesicle,GO:0045121 membrane raft,GO:0045177 apical part of cell	21.1689	268.011	12.6606	3.66227	***
H200003897	H200003897	ENSG00000213853	XM_006720864.2	2013	EMP2	epithelial membrane protein 2	GO:0001765 membrane raft assembly,GO:0001913 T cell mediated cytotoxicity,GO:0001954 positive regulation of cell-matrix adhesion,GO:0003093 regulation of glomerular filtration,GO:0007015 actin filament organization,GO:0007155 cell adhesion,GO:0007160 cell-matrix adhesion,GO:0007566 embryo implantation,GO:0008219 cell death,GO:0008283 cell proliferation,GO:0008284 positive regulation of cell proli…	GO:0005178 integrin binding,GO:0005515 protein binding,GO:0019900 kinase binding,GO:0019901 protein kinase binding	GO:0000139 Golgi membrane,GO:0005634 nucleus,GO:0005737 cytoplasm,GO:0005794 Golgi apparatus,GO:0005886 plasma membrane,GO:0005901 caveola,GO:0009986 cell surface,GO:0016021 integral component of membrane,GO:0016324 apical plasma membrane,GO:0031410 cytoplasmic vesicle,GO:0045121 membrane raft,GO:0045177 apical part of cell	117.614	722.028	6.13894	2.61799	**
CHsGV10001815	CHsGV10001815	ENSG00000116016	NM_001430.4	2034	EPAS1	endothelial PAS domain protein 1	GO:0001525 angiogenesis,GO:0001666 response to hypoxia,GO:0001892 embryonic placenta development,GO:0001974 blood vessel remodeling,GO:0002027 regulation of heart rate,GO:0006366 transcription from RNA polymerase II promoter,GO:0007005 mitochondrion organization,GO:0007165 signal transduction,GO:0007601 visual perception,GO:0030218 erythrocyte differentiation,GO:0030324 lung development,GO:003501…	GO:0000981 RNA polymerase II transcription factor activity, sequence-specific DNA binding,GO:0001077 transcriptional activator activity, RNA polymerase II core promoter proximal region sequence-specific binding,GO:0003677 DNA binding,GO:0005515 protein binding,GO:0008134 transcription factor binding,GO:0035035 histone acetyltransferase binding,GO:0043565 sequence-specific DNA binding,GO:0046982 p…	GO:0005654 nucleoplasm,GO:0005667 transcription factor complex,GO:0005829 cytosol,GO:0016607 nuclear speck	3.81687	89.706	23.5025	4.55474	***
H300007936	H300007936	ENSG00000244476	NM_207582.2	405754	ERVFRD-1	endogenous retrovirus group FRD member 1	GO:0006949 syncytium formation	-	GO:0005886 plasma membrane,GO:0016021 integral component of membrane,GO:0019031 viral envelope	2.79539	109.38	39.1289	5.29016	***
H200015609	H200015609	ENSG00000242950	NM_001130925.1	30816	ERVW-1	endogenous retrovirus group W member 1	GO:0006949 syncytium formation,GO:0009653 anatomical structure morphogenesis	-	GO:0005886 plasma membrane,GO:0016021 integral component of membrane,GO:0019031 viral envelope	12.5406	50.399	4.01885	2.00678	**
H200013958	H200013958	ENSG00000164251	NM_005242.4	2150	F2RL1	F2R like trypsin receptor 1	GO:0002286 T cell activation involved in immune response,GO:0002690 positive regulation of leukocyte chemotaxis,GO:0002741 positive regulation of cytokine secretion involved in immune response,GO:0003104 positive regulation of glomerular filtration,GO:0006954 inflammatory response,GO:0007186 G-protein coupled receptor signaling pathway,GO:0007204 positive regulation of cytosolic calcium ion conce…	GO:0001965 G-protein alpha-subunit binding,GO:0004872 receptor activity,GO:0004930 G-protein coupled receptor activity,GO:0005102 receptor binding,GO:0005515 protein binding,GO:0015057 thrombin receptor activity,GO:0031681 G-protein beta-subunit binding	GO:0005769 early endosome,GO:0005794 Golgi apparatus,GO:0005829 cytosol,GO:0005886 plasma membrane,GO:0005887 integral component of plasma membrane,GO:0031143 pseudopodium	108.975	713.37	6.54615	2.71065	**
H200005476	H200005476	ENSG00000117525	NM_001178096.1	2152	F3	coagulation factor III, tissue factor	GO:0001938 positive regulation of endothelial cell proliferation,GO:0002541 activation of plasma proteins involved in acute inflammatory response,GO:0002543 activation of blood coagulation via clotting cascade,GO:0006919 activation of cysteine-type endopeptidase activity involved in apoptotic process,GO:0007568 aging,GO:0007596 blood coagulation,GO:0007598 blood coagulation, extrinsic pathway,GO:…	GO:0002020 protease binding,GO:0004896 cytokine receptor activity,GO:0005515 protein binding,GO:0005543 phospholipid binding	GO:0005615 extracellular space,GO:0005737 cytoplasm,GO:0005886 plasma membrane,GO:0009986 cell surface,GO:0016021 integral component of membrane,GO:0031012 extracellular matrix,GO:0031233 intrinsic component of external side of plasma membrane,GO:0070062 extracellular exosome	59.4838	185.531	3.11902	1.64109	*
opHsV0400000928	opHsV0400000928	ENSG00000110195	NM_000802.3	2348	FOLR1	folate receptor 1 (adult)	GO:0001947 heart looping,GO:0003147 neural crest cell migration involved in heart formation,GO:0003253 cardiac neural crest cell migration involved in outflow tract morphogenesis,GO:0006888 ER to Golgi vesicle-mediated transport,GO:0006898 receptor-mediated endocytosis,GO:0015884 folic acid transport,GO:0017015 regulation of transforming growth factor beta receptor signaling pathway,GO:0018279 pr…	GO:0004872 receptor activity,GO:0005542 folic acid binding,GO:0008144 drug binding,GO:0008517 folic acid transporter activity,GO:0051870 methotrexate binding,GO:0061714 folic acid receptor activity	GO:0000139 Golgi membrane,GO:0005634 nucleus,GO:0005768 endosome,GO:0005789 endoplasmic reticulum membrane,GO:0005886 plasma membrane,GO:0005887 integral component of plasma membrane,GO:0009986 cell surface,GO:0012507 ER to Golgi transport vesicle membrane,GO:0016020 membrane,GO:0016323 basolateral plasma membrane,GO:0016324 apical plasma membrane,GO:0030136 clathrin-coated vesicle,GO:0031362 anc…	7.0523	226.397	32.1026	5.00462	***
H200006759	H200006759	ENSG00000116717	NM_001199741.1	1647	GADD45A	growth arrest and DNA damage inducible alpha	GO:0000079 regulation of cyclin-dependent protein serine/threonine kinase activity,GO:0000086 G2/M transition of mitotic cell cycle,GO:0000185 activation of MAPKKK activity,GO:0006281 DNA repair,GO:0006469 negative regulation of protein kinase activity,GO:0006915 apoptotic process,GO:0007050 cell cycle arrest,GO:0007098 centrosome cycle,GO:0042770 signal transduction in response to DNA damage,GO:…	GO:0001047 core promoter binding,GO:0005515 protein binding	GO:0005634 nucleus,GO:0005654 nucleoplasm,GO:0005737 cytoplasm	345.717	810.104	2.34326	1.22852	*
H200007883	H200007883	ENSG00000107485	XM_005252443.3	2625	GATA3	GATA binding protein 3	GO:0000122 negative regulation of transcription from RNA polymerase II promoter,GO:0001701 in utero embryonic development,GO:0001709 cell fate determination,GO:0001764 neuron migration,GO:0001806 type IV hypersensitivity,GO:0001822 kidney development,GO:0001823 mesonephros development,GO:0002088 lens development in camera-type eye,GO:0002572 pro-T cell differentiation,GO:0003180 aortic valve morp…	GO:0000976 transcription regulatory region sequence-specific DNA binding,GO:0000977 RNA polymerase II regulatory region sequence-specific DNA binding,GO:0000979 RNA polymerase II core promoter sequence-specific DNA binding,GO:0000987 core promoter proximal region sequence-specific DNA binding,GO:0001046 core promoter sequence-specific DNA binding,GO:0001071 nucleic acid binding transcription fact…	GO:0000790 nuclear chromatin,GO:0005634 nucleus,GO:0005654 nucleoplasm,GO:0005667 transcription factor complex,GO:0005730 nucleolus	3.05081	928.829	304.454	8.25008	***
H200014788	H200014788	ENSG00000189280	NM_005268.3	2709	GJB5	gap junction protein beta 5	GO:0007154 cell communication,GO:0008544 epidermis development,GO:0060707 trophoblast giant cell differentiation,GO:0060708 spongiotrophoblast differentiation,GO:0060713 labyrinthine layer morphogenesis	-	GO:0005922 connexon complex,GO:0016021 integral component of membrane	2.46493	5.67676	2.30301	1.20352	*
AHsV10000632	AHsV10000632	ENSG00000083307	XM_011517306.1	79977	GRHL2	grainyhead like transcription factor 2	GO:0001843 neural tube closure,GO:0003208 cardiac ventricle morphogenesis,GO:0003382 epithelial cell morphogenesis,GO:0006366 transcription from RNA polymerase II promoter,GO:0007155 cell adhesion,GO:0007420 brain development,GO:0008283 cell proliferation,GO:0008544 epidermis development,GO:0021915 neural tube development,GO:0034329 cell junction assembly,GO:0035264 multicellular organism growth,…	GO:0001161 intronic transcription regulatory region sequence-specific DNA binding,GO:0001228 transcriptional activator activity, RNA polymerase II transcription regulatory region sequence-specific binding,GO:0003700 transcription factor activity, sequence-specific DNA binding,GO:0005515 protein binding,GO:0031490 chromatin DNA binding,GO:0043565 sequence-specific DNA binding	GO:0005634 nucleus,GO:0005654 nucleoplasm,GO:0005886 plasma membrane,GO:0005911 cell-cell junction	8.82039	24.8239	2.81438	1.49282	*
H200013821	H200013821	ENSG00000113196	XM_005268531.1	9421	HAND1	heart and neural crest derivatives expressed 1	GO:0000122 negative regulation of transcription from RNA polymerase II promoter,GO:0001525 angiogenesis,GO:0001707 mesoderm formation,GO:0001824 blastocyst development,GO:0001829 trophectodermal cell differentiation,GO:0001947 heart looping,GO:0003144 embryonic heart tube formation,GO:0003218 cardiac left ventricle formation,GO:0003219 cardiac right ventricle formation,GO:0006366 transcription fr…	GO:0000978 RNA polymerase II core promoter proximal region sequence-specific DNA binding,GO:0001078 transcriptional repressor activity, RNA polymerase II core promoter proximal region sequence-specific binding,GO:0003713 transcription coactivator activity,GO:0003714 transcription corepressor activity,GO:0005515 protein binding,GO:0008134 transcription factor binding,GO:0019899 enzyme binding,GO:0…	GO:0005634 nucleus,GO:0005654 nucleoplasm,GO:0005730 nucleolus,GO:0005737 cytoplasm,GO:0090575 RNA polymerase II transcription factor complex	35.3588	344.237	9.73556	3.28326	***
H300020959	H300020959	ENSG00000164683	NM_001040708.1	23462	HEY1	hes related family bHLH transcription factor with YRPW motif 1	GO:0000122 negative regulation of transcription from RNA polymerase II promoter,GO:0001525 angiogenesis,GO:0001570 vasculogenesis,GO:0002076 osteoblast development,GO:0003184 pulmonary valve morphogenesis,GO:0003190 atrioventricular valve formation,GO:0003198 epithelial to mesenchymal transition involved in endocardial cushion formation,GO:0003199 endocardial cushion to mesenchymal transition inv…	GO:0000983 transcription factor activity, RNA polymerase II core promoter sequence-specific,GO:0000988 transcription factor activity, protein binding,GO:0003700 transcription factor activity, sequence-specific DNA binding,GO:0005515 protein binding,GO:0008134 transcription factor binding,GO:0035939 microsatellite binding,GO:0046983 protein dimerization activity	GO:0005634 nucleus,GO:0005654 nucleoplasm,GO:0005737 cytoplasm	3.10045	56.1664	18.1156	4.17916	***
H200014949	H200014949	ENSG00000100292	NM_002133.2	3162	HMOX1	heme oxygenase 1	GO:0001525 angiogenesis,GO:0001935 endothelial cell proliferation,GO:0002246 wound healing involved in inflammatory response,GO:0002686 negative regulation of leukocyte migration,GO:0006778 porphyrin-containing compound metabolic process,GO:0006788 heme oxidation,GO:0006879 cellular iron ion homeostasis,GO:0006979 response to oxidative stress,GO:0007264 small GTPase mediated signal transduction,G…	GO:0004392 heme oxygenase (decyclizing) activity,GO:0004630 phospholipase D activity,GO:0004871 signal transducer activity,GO:0005515 protein binding,GO:0019899 enzyme binding,GO:0020037 heme binding,GO:0042803 protein homodimerization activity,GO:0046872 metal ion binding	GO:0005615 extracellular space,GO:0005634 nucleus,GO:0005730 nucleolus,GO:0005783 endoplasmic reticulum,GO:0005789 endoplasmic reticulum membrane,GO:0005829 cytosol,GO:0005901 caveola,GO:0016020 membrane,GO:0048471 perinuclear region of cytoplasm	149.598	403.104	2.69458	1.43006	*
H300021172	H300021172	ENSG00000171476	NM_001145460.1	84525	HOPX	HOP homeobox	GO:0000122 negative regulation of transcription from RNA polymerase II promoter,GO:0001829 trophectodermal cell differentiation,GO:0006351 transcription, DNA-templated,GO:0006357 regulation of transcription from RNA polymerase II promoter,GO:0007507 heart development,GO:0008016 regulation of heart contraction,GO:0016575 histone deacetylation,GO:0043393 regulation of protein binding,GO:0043415 pos…	GO:0003677 DNA binding,GO:0005515 protein binding	GO:0005634 nucleus,GO:0005737 cytoplasm	5.00293	119.552	23.8964	4.57872	***
H300006080	H300006080	ENSG00000108786	XM_011524731.1	3292	HSD17B1	hydroxysteroid (17-beta) dehydrogenase 1	GO:0006694 steroid biosynthetic process,GO:0006703 estrogen biosynthetic process,GO:0008202 steroid metabolic process,GO:0008210 estrogen metabolic process,GO:0044281 small molecule metabolic process,GO:0055114 oxidation-reduction process,GO:0060348 bone development,GO:0061370 testosterone biosynthetic process,GO:0071248 cellular response to metal ion	GO:0003824 catalytic activity,GO:0004303 estradiol 17-beta-dehydrogenase activity,GO:0047035 testosterone dehydrogenase (NAD+) activity	GO:0005654 nucleoplasm,GO:0005737 cytoplasm,GO:0005829 cytosol,GO:0031965 nuclear membrane	9.60052	1196.08	124.584	6.96098	***
H300001637	H300001637	ENSG00000203857	NM_000862.2	3283	HSD3B1	hydroxy-delta-5-steroid dehydrogenase, 3 beta- and steroid delta-isomerase 1	GO:0006694 steroid biosynthetic process,GO:0006702 androgen biosynthetic process,GO:0006703 estrogen biosynthetic process,GO:0006704 glucocorticoid biosynthetic process,GO:0006705 mineralocorticoid biosynthetic process,GO:0008202 steroid metabolic process,GO:0044281 small molecule metabolic process,GO:0055114 oxidation-reduction process	GO:0003854 3-beta-hydroxy-delta5-steroid dehydrogenase activity,GO:0004769 steroid delta-isomerase activity	GO:0005743 mitochondrial inner membrane,GO:0005758 mitochondrial intermembrane space,GO:0005789 endoplasmic reticulum membrane,GO:0016021 integral component of membrane,GO:0030868 smooth endoplasmic reticulum membrane	44.2632	360.084	8.13508	3.02416	***
H300008859	H300008859	ENSG00000169495	XM_011544430.1	203100	HTRA4	HtrA serine peptidase 4	GO:0001558 regulation of cell growth,GO:0006508 proteolysis,GO:0030512 negative regulation of transforming growth factor beta receptor signaling pathway	GO:0004175 endopeptidase activity,GO:0004252 serine-type endopeptidase activity,GO:0005520 insulin-like growth factor binding	GO:0005576 extracellular region	5.92202	33.3071	5.62429	2.49167	**
H200016303	H200016303	ENSG00000167244	NM_001291862.2	3481	IGF2	insulin like growth factor 2	GO:0001501 skeletal system development,GO:0001503 ossification,GO:0001934 positive regulation of protein phosphorylation,GO:0002576 platelet degranulation,GO:0006006 glucose metabolic process,GO:0006349 regulation of gene expression by genetic imprinting,GO:0006355 regulation of transcription, DNA-templated,GO:0007275 multicellular organismal development,GO:0007565 female pregnancy,GO:0007596 blo…	GO:0005158 insulin receptor binding,GO:0005159 insulin-like growth factor receptor binding,GO:0005179 hormone activity,GO:0005515 protein binding,GO:0008083 growth factor activity,GO:0030546 receptor activator activity,GO:0043539 protein serine/threonine kinase activator activity	GO:0005576 extracellular region,GO:0005615 extracellular space,GO:0005886 plasma membrane,GO:0031093 platelet alpha granule lumen,GO:0070062 extracellular exosome	2.49846	2669.77	1068.57	10.0615	***
opHsV0400004787	opHsV0400004787	ENSG00000129965	NM_001291862.2	3481	IGF2	insulin like growth factor 2	GO:0001501 skeletal system development,GO:0001503 ossification,GO:0001934 positive regulation of protein phosphorylation,GO:0002576 platelet degranulation,GO:0006006 glucose metabolic process,GO:0006349 regulation of gene expression by genetic imprinting,GO:0006355 regulation of transcription, DNA-templated,GO:0007275 multicellular organismal development,GO:0007565 female pregnancy,GO:0007596 blo…	GO:0005158 insulin receptor binding,GO:0005159 insulin-like growth factor receptor binding,GO:0005179 hormone activity,GO:0005515 protein binding,GO:0008083 growth factor activity,GO:0030546 receptor activator activity,GO:0043539 protein serine/threonine kinase activator activity	GO:0005576 extracellular region,GO:0005615 extracellular space,GO:0005886 plasma membrane,GO:0031093 platelet alpha granule lumen,GO:0070062 extracellular exosome	28.8054	133.126	4.62155	2.20838	**
AHsV10002192	AHsV10002192	ENSG00000136244	XM_011515390.1	3569	IL6	interleukin 6	GO:0001781 neutrophil apoptotic process,GO:0001878 response to yeast,GO:0002384 hepatic immune response,GO:0002446 neutrophil mediated immunity,GO:0002548 monocyte chemotaxis,GO:0002675 positive regulation of acute inflammatory response,GO:0002690 positive regulation of leukocyte chemotaxis,GO:0006469 negative regulation of protein kinase activity,GO:0006953 acute-phase response,GO:0006954 inflam…	GO:0005125 cytokine activity,GO:0005138 interleukin-6 receptor binding,GO:0005515 protein binding,GO:0008083 growth factor activity	GO:0005576 extracellular region,GO:0005615 extracellular space,GO:0005737 cytoplasm,GO:0005896 interleukin-6 receptor complex,GO:0009897 external side of plasma membrane	18.5142	54.179	2.92635	1.5491	*
opHsV0400004209	opHsV0400004209	ENSG00000134352	NR_120480.1	3572	IL6ST	interleukin 6 signal transducer	GO:0002675 positive regulation of acute inflammatory response,GO:0002821 positive regulation of adaptive immune response,GO:0005977 glycogen metabolic process,GO:0008284 positive regulation of cell proliferation,GO:0008593 regulation of Notch signaling pathway,GO:0010575 positive regulation of vascular endothelial growth factor production,GO:0010613 positive regulation of cardiac muscle hypertrop…	GO:0004897 ciliary neurotrophic factor receptor activity,GO:0004915 interleukin-6 receptor activity,GO:0004921 interleukin-11 receptor activity,GO:0004923 leukemia inhibitory factor receptor activity,GO:0004924 oncostatin-M receptor activity,GO:0005127 ciliary neurotrophic factor receptor binding,GO:0005138 interleukin-6 receptor binding,GO:0005515 protein binding,GO:0019838 growth factor binding…	GO:0005576 extracellular region,GO:0005615 extracellular space,GO:0005886 plasma membrane,GO:0005896 interleukin-6 receptor complex,GO:0005900 oncostatin-M receptor complex,GO:0009897 external side of plasma membrane,GO:0016020 membrane,GO:0030425 dendrite,GO:0043025 neuronal cell body,GO:0070062 extracellular exosome,GO:0070110 ciliary neurotrophic factor receptor complex	2.74417	44.8477	16.3429	4.03059	***
H200003057	H200003057	ENSG00000120211	XM_011517870.1	3641	INSL4	insulin like 4	GO:0007165 signal transduction,GO:0007267 cell-cell signaling,GO:0007275 multicellular organismal development,GO:0007565 female pregnancy,GO:0008283 cell proliferation	GO:0005102 receptor binding,GO:0005159 insulin-like growth factor receptor binding,GO:0005179 hormone activity	GO:0005615 extracellular space	7.00879	80.4953	11.4849	3.52167	***
H200003951	H200003951	ENSG00000100593	XM_011536489.1	145501	ISM2	isthmin 2	-	-	GO:0005576 extracellular region	7.03057	15.3594	2.18466	1.12741	*
H200016773	H200016773	ENSG00000164171	NR_073107.1	3673	ITGA2	integrin subunit alpha 2	GO:0001666 response to hypoxia,GO:0002687 positive regulation of leukocyte migration,GO:0006929 substrate-dependent cell migration,GO:0006971 hypotonic response,GO:0007155 cell adhesion,GO:0007160 cell-matrix adhesion,GO:0007229 integrin-mediated signaling pathway,GO:0007411 axon guidance,GO:0007565 female pregnancy,GO:0007596 blood coagulation,GO:0008283 cell proliferation,GO:0009887 organ morph…	GO:0001618 virus receptor activity,GO:0005178 integrin binding,GO:0005515 protein binding,GO:0005518 collagen binding,GO:0032403 protein complex binding,GO:0038064 collagen receptor activity,GO:0043236 laminin binding,GO:0046872 metal ion binding,GO:0046982 protein heterodimerization activity,GO:0098639 collagen binding involved in cell-matrix adhesion	GO:0005634 nucleus,GO:0005886 plasma membrane,GO:0005925 focal adhesion,GO:0008305 integrin complex,GO:0009897 external side of plasma membrane,GO:0009986 cell surface,GO:0034666 integrin alpha2-beta1 complex,GO:0043679 axon terminus,GO:0045178 basal part of cell,GO:0048471 perinuclear region of cytoplasm	17.5757	255.376	14.5301	3.86097	***
AHsV10001904	AHsV10001904	ENSG00000091409	NM_001316306.1	3655	ITGA6	integrin subunit alpha 6	GO:0007044 cell-substrate junction assembly,GO:0007160 cell-matrix adhesion,GO:0007229 integrin-mediated signaling pathway,GO:0007596 blood coagulation,GO:0010668 ectodermal cell differentiation,GO:0022409 positive regulation of cell-cell adhesion,GO:0030198 extracellular matrix organization,GO:0031581 hemidesmosome assembly,GO:0031589 cell-substrate adhesion,GO:0031668 cellular response to extra…	GO:0005178 integrin binding,GO:0005515 protein binding,GO:0046872 metal ion binding	GO:0005604 basement membrane,GO:0005886 plasma membrane,GO:0005925 focal adhesion,GO:0008305 integrin complex,GO:0009897 external side of plasma membrane,GO:0009925 basal plasma membrane,GO:0009986 cell surface,GO:0030056 hemidesmosome	69.3238	193.537	2.79179	1.48119	*
H300019879	H300019879	ENSG00000091409	NM_001316306.1	3655	ITGA6	integrin subunit alpha 6	GO:0007044 cell-substrate junction assembly,GO:0007160 cell-matrix adhesion,GO:0007229 integrin-mediated signaling pathway,GO:0007596 blood coagulation,GO:0010668 ectodermal cell differentiation,GO:0022409 positive regulation of cell-cell adhesion,GO:0030198 extracellular matrix organization,GO:0031581 hemidesmosome assembly,GO:0031589 cell-substrate adhesion,GO:0031668 cellular response to extra…	GO:0005178 integrin binding,GO:0005515 protein binding,GO:0046872 metal ion binding	GO:0005604 basement membrane,GO:0005886 plasma membrane,GO:0005925 focal adhesion,GO:0008305 integrin complex,GO:0009897 external side of plasma membrane,GO:0009925 basal plasma membrane,GO:0009986 cell surface,GO:0030056 hemidesmosome	124.338	333.066	2.67873	1.42155	*
H300018981	H300018981	ENSG00000119185	NR_134957.1	9270	ITGB1BP1	integrin subunit beta 1 binding protein 1	GO:0002043 blood vessel endothelial cell proliferation involved in sprouting angiogenesis,GO:0006351 transcription, DNA-templated,GO:0006469 negative regulation of protein kinase activity,GO:0006933 negative regulation of cell adhesion involved in substrate-bound cell migration,GO:0007160 cell-matrix adhesion,GO:0007219 Notch signaling pathway,GO:0007229 integrin-mediated signaling pathway,GO:000…	GO:0005092 GDP-dissociation inhibitor activity,GO:0005178 integrin binding,GO:0005515 protein binding,GO:0008565 protein transporter activity,GO:0019901 protein kinase binding,GO:0032403 protein complex binding	GO:0001726 ruffle,GO:0005634 nucleus,GO:0005737 cytoplasm,GO:0005829 cytosol,GO:0005856 cytoskeleton,GO:0005886 plasma membrane,GO:0005925 focal adhesion,GO:0016020 membrane,GO:0030027 lamellipodium,GO:0048471 perinuclear region of cytoplasm,GO:0070062 extracellular exosome,GO:0071944 cell periphery	266.108	1199.74	4.50845	2.17263	**
AHsV10003027	AHsV10003027	ENSG00000119185	NR_134957.1	9270	ITGB1BP1	integrin subunit beta 1 binding protein 1	GO:0002043 blood vessel endothelial cell proliferation involved in sprouting angiogenesis,GO:0006351 transcription, DNA-templated,GO:0006469 negative regulation of protein kinase activity,GO:0006933 negative regulation of cell adhesion involved in substrate-bound cell migration,GO:0007160 cell-matrix adhesion,GO:0007219 Notch signaling pathway,GO:0007229 integrin-mediated signaling pathway,GO:000…	GO:0005092 GDP-dissociation inhibitor activity,GO:0005178 integrin binding,GO:0005515 protein binding,GO:0008565 protein transporter activity,GO:0019901 protein kinase binding,GO:0032403 protein complex binding	GO:0001726 ruffle,GO:0005634 nucleus,GO:0005737 cytoplasm,GO:0005829 cytosol,GO:0005856 cytoskeleton,GO:0005886 plasma membrane,GO:0005925 focal adhesion,GO:0016020 membrane,GO:0030027 lamellipodium,GO:0048471 perinuclear region of cytoplasm,GO:0070062 extracellular exosome,GO:0071944 cell periphery	21.3156	46.1832	2.16664	1.11546	*
opHsV0400000805	opHsV0400000805	ENSG00000170498	XM_011509525.1	3814	KISS1	KiSS-1 metastasis-suppressor	GO:0007010 cytoskeleton organization,GO:0008285 negative regulation of cell proliferation,GO:0033686 positive regulation of luteinizing hormone secretion,GO:0043410 positive regulation of MAPK cascade,GO:0050806 positive regulation of synaptic transmission,GO:0051482 positive regulation of cytosolic calcium ion concentration involved in phospholipase C-activating G-protein coupled signaling pathw…	GO:0005515 protein binding,GO:0031773 kisspeptin receptor binding	GO:0005576 extracellular region,GO:0005615 extracellular space,GO:0005829 cytosol,GO:0016324 apical plasma membrane,GO:0043005 neuron projection,GO:0043025 neuronal cell body	6.70982	56.2079	8.37697	3.06643	***
H300018513	H300018513	ENSG00000067082	NR_027653.1	1316	KLF6	Kruppel-like factor 6	GO:0006351 transcription, DNA-templated,GO:0030183 B cell differentiation,GO:0042060 wound healing,GO:0045893 positive regulation of transcription, DNA-templated,GO:0045944 positive regulation of transcription from RNA polymerase II promoter,GO:0070301 cellular response to hydrogen peroxide,GO:0071409 cellular response to cycloheximide,GO:1901653 cellular response to peptide	GO:0003690 double-stranded DNA binding,GO:0003700 transcription factor activity, sequence-specific DNA binding,GO:0005515 protein binding,GO:0046872 metal ion binding	GO:0005634 nucleus	92.665	668.968	7.2192	2.85184	**
H200018944	H200018944	ENSG00000102349	NM_001159296.1	11279	KLF8	Kruppel-like factor 8	GO:0006351 transcription, DNA-templated,GO:0006355 regulation of transcription, DNA-templated	GO:0003677 DNA binding,GO:0046872 metal ion binding	GO:0005634 nucleus	24.9624	108.701	4.35461	2.12254	**
H200005562	H200005562	ENSG00000111057	NM_000224.2	3875	KRT18	keratin 18, type I	GO:0007049 cell cycle,GO:0009653 anatomical structure morphogenesis,GO:0016032 viral process,GO:0033209 tumor necrosis factor-mediated signaling pathway,GO:0043000 Golgi to plasma membrane CFTR protein transport,GO:0043066 negative regulation of apoptotic process,GO:0045104 intermediate filament cytoskeleton organization,GO:0097191 extrinsic apoptotic signaling pathway,GO:0097284 hepatocyte apopt…	GO:0005198 structural molecule activity,GO:0005515 protein binding,GO:0044822 poly(A) RNA binding,GO:0097110 scaffold protein binding	GO:0005730 nucleolus,GO:0005737 cytoplasm,GO:0005815 microtubule organizing center,GO:0005882 intermediate filament,GO:0034451 centriolar satellite,GO:0045095 keratin filament,GO:0048471 perinuclear region of cytoplasm,GO:0070062 extracellular exosome,GO:0071944 cell periphery	3412.62	17911.9	5.24872	2.39196	**
H200003337	H200003337	ENSG00000135480	XR_944545.1	3855	KRT7	keratin 7, type II	GO:0016032 viral process	GO:0005198 structural molecule activity,GO:0005515 protein binding	GO:0005634 nucleus,GO:0005737 cytoplasm,GO:0005882 intermediate filament,GO:0045095 keratin filament,GO:0070062 extracellular exosome	80.8358	1685.19	20.847	4.38177	***
H300012504	H300012504	ENSG00000002834	NR_073384.1	3927	LASP1	LIM and SH3 protein 1	GO:0006811 ion transport,GO:0009967 positive regulation of signal transduction,GO:0034220 ion transmembrane transport	GO:0005070 SH3/SH2 adaptor activity,GO:0005515 protein binding,GO:0008270 zinc ion binding,GO:0015075 ion transmembrane transporter activity,GO:0051015 actin filament binding	GO:0005925 focal adhesion,GO:0030864 cortical actin cytoskeleton,GO:0070062 extracellular exosome	7.55886	16.0906	2.12871	1.08998	*
H300012657	H300012657	ENSG00000100097	NM_002305.3	3956	LGALS1	lectin, galactoside-binding, soluble, 1	GO:0002317 plasma cell differentiation,GO:0006915 apoptotic process,GO:0007165 signal transduction,GO:0010812 negative regulation of cell-substrate adhesion,GO:0010977 negative regulation of neuron projection development,GO:0031295 T cell costimulation,GO:0033555 multicellular organismal response to stress,GO:0034120 positive regulation of erythrocyte aggregation,GO:0042493 response to drug,GO:00…	GO:0001948 glycoprotein binding,GO:0004871 signal transducer activity,GO:0005515 protein binding,GO:0030395 lactose binding,GO:0042803 protein homodimerization activity,GO:0043236 laminin binding,GO:0044822 poly(A) RNA binding	GO:0005578 proteinaceous extracellular matrix,GO:0005615 extracellular space,GO:0005622 intracellular,GO:0005634 nucleus,GO:0005737 cytoplasm,GO:0009986 cell surface,GO:0031012 extracellular matrix,GO:0070062 extracellular exosome	107.691	2132.74	19.8043	4.30774	***
H200010123	H200010123	ENSG00000105198	NM_013268.2	29124	LGALS13	lectin, galactoside-binding, soluble, 13	GO:0006644 phospholipid metabolic process,GO:0006915 apoptotic process,GO:0070234 positive regulation of T cell apoptotic process	GO:0004622 lysophospholipase activity,GO:0005515 protein binding,GO:0030246 carbohydrate binding	-	11.8892	61.2039	5.14784	2.36397	**
CHsGV10000932	CHsGV10000932	ENSG00000131981	NM_002306.3	3958	LGALS3	lectin, galactoside-binding, soluble, 3	GO:0001501 skeletal system development,GO:0002548 monocyte chemotaxis,GO:0006397 mRNA processing,GO:0008380 RNA splicing,GO:0030198 extracellular matrix organization,GO:0030593 neutrophil chemotaxis,GO:0030855 epithelial cell differentiation,GO:0042129 regulation of T cell proliferation,GO:0045087 innate immune response,GO:0045806 negative regulation of endocytosis,GO:0048245 eosinophil chemotaxi…	GO:0005515 protein binding,GO:0019863 IgE binding,GO:0030246 carbohydrate binding,GO:0042056 chemoattractant activity,GO:0043236 laminin binding,GO:0044822 poly(A) RNA binding	GO:0001772 immunological synapse,GO:0005578 proteinaceous extracellular matrix,GO:0005615 extracellular space,GO:0005634 nucleus,GO:0005681 spliceosomal complex,GO:0005737 cytoplasm,GO:0005743 mitochondrial inner membrane,GO:0005886 plasma membrane,GO:0009897 external side of plasma membrane,GO:0016020 membrane,GO:0031012 extracellular matrix,GO:0070062 extracellular exosome	94.9198	682.209	7.18722	2.84543	**
H300010126	H300010126	ENSG00000113441	NM_005575.2	4012	LNPEP	leucyl/cystinyl aminopeptidase	GO:0000209 protein polyubiquitination,GO:0002474 antigen processing and presentation of peptide antigen via MHC class I,GO:0002480 antigen processing and presentation of exogenous peptide antigen via MHC class I, TAP-independent,GO:0006508 proteolysis,GO:0007165 signal transduction,GO:0007267 cell-cell signaling,GO:0007565 female pregnancy,GO:0008217 regulation of blood pressure,GO:0030163 protei…	GO:0004177 aminopeptidase activity,GO:0005515 protein binding,GO:0008237 metallopeptidase activity,GO:0008270 zinc ion binding,GO:0042277 peptide binding,GO:0070006 metalloaminopeptidase activity	GO:0005576 extracellular region,GO:0005622 intracellular,GO:0005765 lysosomal membrane,GO:0005829 cytosol,GO:0005886 plasma membrane,GO:0005887 integral component of plasma membrane,GO:0016020 membrane,GO:0030659 cytoplasmic vesicle membrane,GO:0031905 early endosome lumen,GO:0048471 perinuclear region of cytoplasm	1.88086	10.2016	5.42389	2.43933	**
H200006728	H200006728	ENSG00000139329	NM_002345.3	4060	LUM	lumican	GO:0005975 carbohydrate metabolic process,GO:0007409 axonogenesis,GO:0007601 visual perception,GO:0014070 response to organic cyclic compound,GO:0018146 keratan sulfate biosynthetic process,GO:0030198 extracellular matrix organization,GO:0030199 collagen fibril organization,GO:0030203 glycosaminoglycan metabolic process,GO:0032914 positive regulation of transforming growth factor beta1 production…	GO:0005201 extracellular matrix structural constituent,GO:0005515 protein binding,GO:0005518 collagen binding	GO:0005576 extracellular region,GO:0005578 proteinaceous extracellular matrix,GO:0005583 fibrillar collagen trimer,GO:0005615 extracellular space,GO:0005796 Golgi lumen,GO:0031012 extracellular matrix,GO:0043202 lysosomal lumen,GO:0070062 extracellular exosome	1.18005	245.832	208.324	7.70268	***
H200010864	H200010864	ENSG00000172901	NM_173800.4	206338	LVRN	laeverin	GO:0006508 proteolysis,GO:0007165 signal transduction,GO:0007267 cell-cell signaling,GO:0008217 regulation of blood pressure,GO:0043171 peptide catabolic process	GO:0008270 zinc ion binding,GO:0042277 peptide binding,GO:0070006 metalloaminopeptidase activity	GO:0005737 cytoplasm,GO:0005886 plasma membrane,GO:0016021 integral component of membrane	1.41554	14.303	10.1043	3.33689	***
H300001204	H300001204	ENSG00000112559	XM_011514626.1	4188	MDFI	MyoD family inhibitor	GO:0000122 negative regulation of transcription from RNA polymerase II promoter,GO:0007257 activation of JUN kinase activity,GO:0009790 embryo development,GO:0009950 dorsal/ventral axis specification,GO:0030178 negative regulation of Wnt signaling pathway,GO:0042994 cytoplasmic sequestering of transcription factor,GO:0043392 negative regulation of DNA binding,GO:0048704 embryonic skeletal system …	GO:0005515 protein binding,GO:0008134 transcription factor binding	GO:0005634 nucleus,GO:0005737 cytoplasm	48.5706	138.176	2.84485	1.50835	*
H200008846	H200008846	ENSG00000105976	XM_006715990.2	4233	MET	MET proto-oncogene, receptor tyrosine kinase	GO:0000187 activation of MAPK activity,GO:0001886 endothelial cell morphogenesis,GO:0001889 liver development,GO:0001890 placenta development,GO:0007165 signal transduction,GO:0007166 cell surface receptor signaling pathway,GO:0007411 axon guidance,GO:0007420 brain development,GO:0007519 skeletal muscle tissue development,GO:0008283 cell proliferation,GO:0010507 negative regulation of autophagy,G…	GO:0004713 protein tyrosine kinase activity,GO:0005008 hepatocyte growth factor-activated receptor activity,GO:0005515 protein binding,GO:0005524 ATP binding,GO:0019903 protein phosphatase binding	GO:0005576 extracellular region,GO:0005886 plasma membrane,GO:0005887 integral component of plasma membrane,GO:0009925 basal plasma membrane,GO:0009986 cell surface,GO:0016021 integral component of membrane	6.95914	19.3339	2.7782	1.47415	*
H300020646	H300020646	ENSG00000157227	NM_004995.3	4323	MMP14	matrix metallopeptidase 14	GO:0001525 angiogenesis,GO:0001541 ovarian follicle development,GO:0001666 response to hypoxia,GO:0001935 endothelial cell proliferation,GO:0001958 endochondral ossification,GO:0006508 proteolysis,GO:0006979 response to oxidative stress,GO:0008584 male gonad development,GO:0009612 response to mechanical stimulus,GO:0010831 positive regulation of myotube differentiation,GO:0010952 positive regulat…	GO:0004222 metalloendopeptidase activity,GO:0005178 integrin binding,GO:0005509 calcium ion binding,GO:0005515 protein binding,GO:0008270 zinc ion binding,GO:0016504 peptidase activator activity	GO:0005737 cytoplasm,GO:0005796 Golgi lumen,GO:0005886 plasma membrane,GO:0005887 integral component of plasma membrane,GO:0005925 focal adhesion,GO:0031012 extracellular matrix,GO:0031410 cytoplasmic vesicle,GO:0042470 melanosome,GO:0044354 macropinosome	3.24687	7.49069	2.30705	1.20605	*
H200011747	H200011747	ENSG00000087245	NM_001302508.1	4313	MMP2	matrix metallopeptidase 2	GO:0001525 angiogenesis,GO:0001666 response to hypoxia,GO:0001955 blood vessel maturation,GO:0001957 intramembranous ossification,GO:0006508 proteolysis,GO:0007411 axon guidance,GO:0007566 embryo implantation,GO:0022617 extracellular matrix disassembly,GO:0030198 extracellular matrix organization,GO:0030574 collagen catabolic process,GO:0035987 endodermal cell differentiation,GO:0044267 cellular …	GO:0004222 metalloendopeptidase activity,GO:0004252 serine-type endopeptidase activity,GO:0005515 protein binding,GO:0008237 metallopeptidase activity,GO:0008270 zinc ion binding	GO:0005576 extracellular region,GO:0005578 proteinaceous extracellular matrix,GO:0005615 extracellular space,GO:0005634 nucleus,GO:0005739 mitochondrion,GO:0005886 plasma membrane,GO:0030017 sarcomere	22.0916	112.754	5.10392	2.35161	**
H200000387	H200000387	ENSG00000163132	NM_002448.3	4487	MSX1	msh homeobox 1	GO:0000122 negative regulation of transcription from RNA polymerase II promoter,GO:0000902 cell morphogenesis,GO:0001701 in utero embryonic development,GO:0003198 epithelial to mesenchymal transition involved in endocardial cushion formation,GO:0006366 transcription from RNA polymerase II promoter,GO:0007517 muscle organ development,GO:0008285 negative regulation of cell proliferation,GO:0009952 …	GO:0000977 RNA polymerase II regulatory region sequence-specific DNA binding,GO:0000982 transcription factor activity, RNA polymerase II core promoter proximal region sequence-specific binding,GO:0001227 transcriptional repressor activity, RNA polymerase II transcription regulatory region sequence-specific binding,GO:0001228 transcriptional activator activity, RNA polymerase II transcription regu…	GO:0005634 nucleus,GO:0005654 nucleoplasm,GO:0005737 cytoplasm	3.51204	381.146	108.525	6.76189	***
AHsV10001100	AHsV10001100	ENSG00000163132	NM_002448.3	4487	MSX1	msh homeobox 1	GO:0000122 negative regulation of transcription from RNA polymerase II promoter,GO:0000902 cell morphogenesis,GO:0001701 in utero embryonic development,GO:0003198 epithelial to mesenchymal transition involved in endocardial cushion formation,GO:0006366 transcription from RNA polymerase II promoter,GO:0007517 muscle organ development,GO:0008285 negative regulation of cell proliferation,GO:0009952 …	GO:0000977 RNA polymerase II regulatory region sequence-specific DNA binding,GO:0000982 transcription factor activity, RNA polymerase II core promoter proximal region sequence-specific binding,GO:0001227 transcriptional repressor activity, RNA polymerase II transcription regulatory region sequence-specific binding,GO:0001228 transcriptional activator activity, RNA polymerase II transcription regu…	GO:0005634 nucleus,GO:0005654 nucleoplasm,GO:0005737 cytoplasm	8.05433	138.889	17.244	4.10803	***
H200006971	H200006971	ENSG00000087303	XM_005267407.3	22795	NID2	nidogen 2	GO:0007155 cell adhesion,GO:0007160 cell-matrix adhesion,GO:0030198 extracellular matrix organization,GO:0071711 basement membrane organization	GO:0005509 calcium ion binding,GO:0005515 protein binding,GO:0005518 collagen binding	GO:0005576 extracellular region,GO:0005604 basement membrane,GO:0031012 extracellular matrix,GO:0070062 extracellular exosome	3.5576	29.6582	8.33657	3.05945	***
H300003136	H300003136	ENSG00000167634	NM_001127255.1	199713	NLRP7	NLR family, pyrin domain containing 7	-	GO:0005524 ATP binding	-	40.423	1581.43	39.122	5.28991	***
AHsV10002830	AHsV10002830	ENSG00000070081	XR_930871.1	4925	NUCB2	nucleobindin 2	-	GO:0003677 DNA binding,GO:0005509 calcium ion binding,GO:0005515 protein binding	GO:0005615 extracellular space,GO:0005635 nuclear envelope,GO:0005783 endoplasmic reticulum,GO:0005793 endoplasmic reticulum-Golgi intermediate compartment,GO:0005794 Golgi apparatus,GO:0005829 cytosol,GO:0005886 plasma membrane,GO:0070062 extracellular exosome	85.4443	648.216	7.58641	2.92342	**
H200000751	H200000751	ENSG00000070081	XR_930871.1	4925	NUCB2	nucleobindin 2	-	GO:0003677 DNA binding,GO:0005509 calcium ion binding,GO:0005515 protein binding	GO:0005615 extracellular space,GO:0005635 nuclear envelope,GO:0005783 endoplasmic reticulum,GO:0005793 endoplasmic reticulum-Golgi intermediate compartment,GO:0005794 Golgi apparatus,GO:0005829 cytosol,GO:0005886 plasma membrane,GO:0070062 extracellular exosome	107.774	702.405	6.51741	2.7043	**
opHsV0400003241	opHsV0400003241	ENSG00000185624	NM_000918.3	5034	P4HB	prolyl 4-hydroxylase subunit beta	GO:0000302 response to reactive oxygen species,GO:0006457 protein folding,GO:0006508 proteolysis,GO:0018401 peptidyl-proline hydroxylation to 4-hydroxy-L-proline,GO:0030198 extracellular matrix organization,GO:0034976 response to endoplasmic reticulum stress,GO:0042157 lipoprotein metabolic process,GO:0044281 small molecule metabolic process,GO:0045454 cell redox homeostasis,GO:0046598 positive r…	GO:0003756 protein disulfide isomerase activity,GO:0004175 endopeptidase activity,GO:0004656 procollagen-proline 4-dioxygenase activity,GO:0005178 integrin binding,GO:0005515 protein binding,GO:0019899 enzyme binding,GO:0044822 poly(A) RNA binding,GO:0046982 protein heterodimerization activity	GO:0005576 extracellular region,GO:0005783 endoplasmic reticulum,GO:0005788 endoplasmic reticulum lumen,GO:0005793 endoplasmic reticulum-Golgi intermediate compartment,GO:0005925 focal adhesion,GO:0009897 external side of plasma membrane,GO:0016222 procollagen-proline 4-dioxygenase complex,GO:0034663 endoplasmic reticulum chaperone complex,GO:0042470 melanosome,GO:0070062 extracellular exosome	687.34	1543	2.24489	1.16665	*
H200010698	H200010698	ENSG00000101951	NM_007003.4	9506	PAGE4	PAGE family member 4	GO:0008150 biological_process	GO:0003674 molecular_function	GO:0005575 cellular_component	3.19133	443.815	139.069	7.11966	***
AHsV10002056	AHsV10002056	ENSG00000242265	NM_015068.3	23089	PEG10	paternally expressed 10	GO:0006915 apoptotic process,GO:0030154 cell differentiation,GO:0030512 negative regulation of transforming growth factor beta receptor signaling pathway	GO:0003677 DNA binding,GO:0005515 protein binding,GO:0008270 zinc ion binding,GO:0044822 poly(A) RNA binding	GO:0005634 nucleus,GO:0005737 cytoplasm	12.8555	211.903	16.4835	4.04295	***
H300009217	H300009217	ENSG00000181649	NM_003311.3	7262	PHLDA2	pleckstrin homology like domain family A member 2	GO:0001890 placenta development,GO:0006915 apoptotic process,GO:0009887 organ morphogenesis,GO:0010468 regulation of gene expression,GO:0030334 regulation of cell migration,GO:0045995 regulation of embryonic development,GO:0070873 regulation of glycogen metabolic process	-	GO:0005737 cytoplasm,GO:0016020 membrane	30.1679	167.873	5.56462	2.47628	**
H300014687	H300014687	ENSG00000145287	NM_001130716.1	51316	PLAC8	placenta specific 8	GO:0008284 positive regulation of cell proliferation,GO:0009409 response to cold,GO:0040015 negative regulation of multicellular organism growth,GO:0042742 defense response to bacterium,GO:0043066 negative regulation of apoptotic process,GO:0045944 positive regulation of transcription from RNA polymerase II promoter,GO:0050873 brown fat cell differentiation	GO:0003682 chromatin binding	-	3.81915	8.21708	2.15155	1.10537	*
H300018723	H300018723	ENSG00000011422	NM_001005377.2	5329	PLAUR	plasminogen activator, urokinase receptor	GO:0001934 positive regulation of protein phosphorylation,GO:0006501 C-terminal protein lipidation,GO:0006928 movement of cell or subcellular component,GO:0006935 chemotaxis,GO:0007165 signal transduction,GO:0007596 blood coagulation,GO:0016255 attachment of GPI anchor to protein,GO:0030162 regulation of proteolysis,GO:0038195 urokinase plasminogen activator signaling pathway,GO:0042730 fibrinoly…	GO:0004872 receptor activity,GO:0005102 receptor binding,GO:0005515 protein binding,GO:0019899 enzyme binding,GO:0019904 protein domain specific binding,GO:0030377 urokinase plasminogen activator receptor activity	GO:0005788 endoplasmic reticulum lumen,GO:0005789 endoplasmic reticulum membrane,GO:0005886 plasma membrane,GO:0005887 integral component of plasma membrane,GO:0005925 focal adhesion,GO:0016021 integral component of membrane,GO:0019898 extrinsic component of membrane,GO:0031225 anchored component of membrane,GO:0070062 extracellular exosome,GO:0071438 invadopodium membrane	72.9588	187.506	2.57003	1.36178	*
H200011082	H200011082	ENSG00000132170	NM_005037.5	5468	PPARG	peroxisome proliferator activated receptor gamma	GO:0000122 negative regulation of transcription from RNA polymerase II promoter,GO:0001890 placenta development,GO:0002024 diet induced thermogenesis,GO:0002674 negative regulation of acute inflammatory response,GO:0006367 transcription initiation from RNA polymerase II promoter,GO:0006629 lipid metabolic process,GO:0006919 activation of cysteine-type endopeptidase activity involved in apoptotic …	GO:0001012 RNA polymerase II regulatory region DNA binding,GO:0001046 core promoter sequence-specific DNA binding,GO:0001228 transcriptional activator activity, RNA polymerase II transcription regulatory region sequence-specific binding,GO:0003677 DNA binding,GO:0003682 chromatin binding,GO:0003700 transcription factor activity, sequence-specific DNA binding,GO:0003707 steroid hormone receptor ac…	GO:0005634 nucleus,GO:0005654 nucleoplasm,GO:0005794 Golgi apparatus,GO:0005829 cytosol,GO:0043231 intracellular membrane-bounded organelle,GO:0048471 perinuclear region of cytoplasm,GO:0090575 RNA polymerase II transcription factor complex	9.16083	193.25	21.0952	4.39885	***
H300022611	H300022611	ENSG00000113494	NM_001204316.1	5618	PRLR	prolactin receptor	GO:0006694 steroid biosynthetic process,GO:0007166 cell surface receptor signaling pathway,GO:0007171 activation of transmembrane receptor protein tyrosine kinase activity,GO:0007566 embryo implantation,GO:0007595 lactation,GO:0030155 regulation of cell adhesion,GO:0030856 regulation of epithelial cell differentiation,GO:0038161 prolactin signaling pathway,GO:0042110 T cell activation,GO:0042977 …	GO:0004925 prolactin receptor activity,GO:0005515 protein binding,GO:0017046 peptide hormone binding,GO:0042803 protein homodimerization activity,GO:0042978 ornithine decarboxylase activator activity,GO:0046872 metal ion binding	GO:0005576 extracellular region,GO:0005886 plasma membrane,GO:0009986 cell surface,GO:0016021 integral component of membrane,GO:0031904 endosome lumen	2.56399	5.34675	2.08533	1.06027	*
H300019318	H300019318	ENSG00000132698	NR_133653.1	57111	RAB25	RAB25, member RAS oncogene family	GO:0003382 epithelial cell morphogenesis,GO:0007264 small GTPase mediated signal transduction,GO:0008284 positive regulation of cell proliferation,GO:0010634 positive regulation of epithelial cell migration,GO:0015031 protein transport,GO:0031268 pseudopodium organization,GO:0060627 regulation of vesicle-mediated transport	GO:0005515 protein binding,GO:0005525 GTP binding,GO:0031489 myosin V binding	GO:0016023 cytoplasmic, membrane-bounded vesicle,GO:0031143 pseudopodium,GO:0031260 pseudopodium membrane,GO:0031410 cytoplasmic vesicle,GO:0070062 extracellular exosome	102.756	421.67	4.10359	2.03689	**
H200006308	H200006308	ENSG00000102760	NM_014059.2	28984	RGCC	regulator of cell cycle	GO:0001100 negative regulation of exit from mitosis,GO:0001937 negative regulation of endothelial cell proliferation,GO:0003331 positive regulation of extracellular matrix constituent secretion,GO:0006956 complement activation,GO:0008285 negative regulation of cell proliferation,GO:0010628 positive regulation of gene expression,GO:0010718 positive regulation of epithelial to mesenchymal transitio…	GO:0005515 protein binding,GO:0019901 protein kinase binding,GO:0030295 protein kinase activator activity,GO:0070412 R-SMAD binding	GO:0005634 nucleus,GO:0005737 cytoplasm,GO:0005813 centrosome	15.3855	33.9986	2.20978	1.1439	*
AHsV10002245	AHsV10002245	ENSG00000124813	NM_001015051.3	860	RUNX2	runt related transcription factor 2	GO:0001503 ossification,GO:0001649 osteoblast differentiation,GO:0001958 endochondral ossification,GO:0002051 osteoblast fate commitment,GO:0002062 chondrocyte differentiation,GO:0002063 chondrocyte development,GO:0002076 osteoblast development,GO:0006357 regulation of transcription from RNA polymerase II promoter,GO:0006367 transcription initiation from RNA polymerase II promoter,GO:0008284 posi…	GO:0000978 RNA polymerase II core promoter proximal region sequence-specific DNA binding,GO:0000979 RNA polymerase II core promoter sequence-specific DNA binding,GO:0000981 RNA polymerase II transcription factor activity, sequence-specific DNA binding,GO:0001077 transcriptional activator activity, RNA polymerase II core promoter proximal region sequence-specific binding,GO:0003682 chromatin bindi…	GO:0000790 nuclear chromatin,GO:0005654 nucleoplasm,GO:0005667 transcription factor complex,GO:0005737 cytoplasm	1.52049	10.4268	6.8575	2.77768	**
H300022887	H300022887	ENSG00000186350	NM_002957.5	6256	RXRA	retinoid X receptor alpha	GO:0000122 negative regulation of transcription from RNA polymerase II promoter,GO:0001701 in utero embryonic development,GO:0001889 liver development,GO:0001893 maternal placenta development,GO:0006367 transcription initiation from RNA polymerase II promoter,GO:0006766 vitamin metabolic process,GO:0006954 inflammatory response,GO:0007494 midgut development,GO:0007566 embryo implantation,GO:00075…	GO:0000977 RNA polymerase II regulatory region sequence-specific DNA binding,GO:0003677 DNA binding,GO:0003700 transcription factor activity, sequence-specific DNA binding,GO:0003707 steroid hormone receptor activity,GO:0003708 retinoic acid receptor activity,GO:0003713 transcription coactivator activity,GO:0004879 RNA polymerase II transcription factor activity, ligand-activated sequence-specifi…	GO:0000790 nuclear chromatin,GO:0005634 nucleus,GO:0005654 nucleoplasm,GO:0030424 axon,GO:0043235 receptor complex,GO:0090575 RNA polymerase II transcription factor complex	34.4266	133.009	3.86356	1.94993	*
H200016404	H200016404	ENSG00000163191	NM_005620.1	6282	S100A11	S100 calcium binding protein A11	GO:0007165 signal transduction,GO:0008156 negative regulation of DNA replication,GO:0008285 negative regulation of cell proliferation	GO:0005509 calcium ion binding,GO:0005515 protein binding,GO:0042803 protein homodimerization activity,GO:0044548 S100 protein binding,GO:0048306 calcium-dependent protein binding	GO:0001726 ruffle,GO:0005615 extracellular space,GO:0005634 nucleus,GO:0005737 cytoplasm,GO:0070062 extracellular exosome	587.54	3555.88	6.05214	2.59745	**
H300006205	H300006205	ENSG00000163993	NM_005980.2	6286	S100P	S100 calcium binding protein P	GO:0010033 response to organic substance,GO:0043542 endothelial cell migration	GO:0000287 magnesium ion binding,GO:0005509 calcium ion binding,GO:0005515 protein binding,GO:0048306 calcium-dependent protein binding,GO:0050786 RAGE receptor binding	GO:0005634 nucleus,GO:0005737 cytoplasm,GO:0031528 microvillus membrane,GO:0070062 extracellular exosome	7.8798	446.035	56.6048	5.82285	***
CHsGV10002519	CHsGV10002519	ENSG00000170989	NM_001400.4	1901	S1PR1	sphingosine-1-phosphate receptor 1	GO:0001525 angiogenesis,GO:0001955 blood vessel maturation,GO:0003245 cardiac muscle tissue growth involved in heart morphogenesis,GO:0003376 sphingosine-1-phosphate signaling pathway,GO:0006935 chemotaxis,GO:0007155 cell adhesion,GO:0007186 G-protein coupled receptor signaling pathway,GO:0007193 adenylate cyclase-inhibiting G-protein coupled receptor signaling pathway,GO:0007420 brain developmen…	GO:0001664 G-protein coupled receptor binding,GO:0004930 G-protein coupled receptor activity,GO:0038036 sphingosine-1-phosphate receptor activity,GO:0046625 sphingolipid binding	GO:0005768 endosome,GO:0005829 cytosol,GO:0005886 plasma membrane,GO:0009897 external side of plasma membrane,GO:0016021 integral component of membrane,GO:0031226 intrinsic component of plasma membrane,GO:0045121 membrane raft	2.68069	6.23452	2.32572	1.21768	*
H200001408	H200001408	ENSG00000104332	NM_003012.4	6422	SFRP1	secreted frizzled-related protein 1	GO:0001649 osteoblast differentiation,GO:0001657 ureteric bud development,GO:0001954 positive regulation of cell-matrix adhesion,GO:0002244 hematopoietic progenitor cell differentiation,GO:0006508 proteolysis,GO:0007186 G-protein coupled receptor signaling pathway,GO:0008284 positive regulation of cell proliferation,GO:0008285 negative regulation of cell proliferation,GO:0008584 male gonad develo…	GO:0004197 cysteine-type endopeptidase activity,GO:0004930 G-protein coupled receptor activity,GO:0005109 frizzled binding,GO:0005515 protein binding,GO:0008144 drug binding,GO:0008201 heparin binding,GO:0017147 Wnt-protein binding,GO:0042802 identical protein binding,GO:0042813 Wnt-activated receptor activity	GO:0005576 extracellular region,GO:0005578 proteinaceous extracellular matrix,GO:0005615 extracellular space,GO:0005622 intracellular,GO:0005829 cytosol,GO:0005886 plasma membrane,GO:0009986 cell surface,GO:0016021 integral component of membrane,GO:0031012 extracellular matrix,GO:0070062 extracellular exosome	116.293	726.061	6.2434	2.64233	**
H300020197	H300020197	ENSG00000105492	NM_198845.4	946	SIGLEC6	sialic acid binding Ig like lectin 6	GO:0007155 cell adhesion,GO:0007267 cell-cell signaling	GO:0005515 protein binding,GO:0030246 carbohydrate binding	GO:0005576 extracellular region,GO:0005887 integral component of plasma membrane,GO:0016020 membrane	12.103	30.6217	2.5301	1.33919	*
H200002511	H200002511	ENSG00000197375	NM_001308122.1	6584	SLC22A5	solute carrier family 22 member 5	GO:0006814 sodium ion transport,GO:0006855 drug transmembrane transport,GO:0009437 carnitine metabolic process,GO:0015697 quaternary ammonium group transport,GO:0015879 carnitine transport,GO:0015893 drug transport,GO:0034220 ion transmembrane transport,GO:0052106 quorum sensing involved in interaction with host,GO:0055085 transmembrane transport,GO:0060731 positive regulation of intestinal epith…	GO:0005515 protein binding,GO:0005524 ATP binding,GO:0015226 carnitine transmembrane transporter activity,GO:0015238 drug transmembrane transporter activity,GO:0015293 symporter activity,GO:0015491 cation:cation antiporter activity,GO:0015651 quaternary ammonium group transmembrane transporter activity,GO:0030165 PDZ domain binding	GO:0005886 plasma membrane,GO:0005887 integral component of plasma membrane,GO:0016324 apical plasma membrane,GO:0031526 brush border membrane,GO:0070062 extracellular exosome	1.09483	14.8442	13.5584	3.76112	***
AHsV10003547	AHsV10003547	ENSG00000117394	NM_006516.2	6513	SLC2A1	solute carrier family 2 member 1	GO:0005975 carbohydrate metabolic process,GO:0005989 lactose biosynthetic process,GO:0006112 energy reserve metabolic process,GO:0006461 protein complex assembly,GO:0006766 vitamin metabolic process,GO:0006767 water-soluble vitamin metabolic process,GO:0006970 response to osmotic stress,GO:0008645 hexose transport,GO:0015758 glucose transport,GO:0019852 L-ascorbic acid metabolic process,GO:004214…	GO:0005355 glucose transmembrane transporter activity,GO:0005515 protein binding,GO:0019900 kinase binding,GO:0033300 dehydroascorbic acid transporter activity,GO:0042802 identical protein binding,GO:0042910 xenobiotic transporter activity,GO:0043621 protein self-association,GO:0055056 D-glucose transmembrane transporter activity	GO:0000139 Golgi membrane,GO:0001939 female pronucleus,GO:0005829 cytosol,GO:0005886 plasma membrane,GO:0005887 integral component of plasma membrane,GO:0005901 caveola,GO:0005911 cell-cell junction,GO:0016020 membrane,GO:0016323 basolateral plasma membrane,GO:0030496 midbody,GO:0030864 cortical actin cytoskeleton,GO:0042470 melanosome,GO:0070062 extracellular exosome,GO:0072562 blood micropartic…	1221.93	3166.89	2.59172	1.37391	*
CHsGV10002042	CHsGV10002042	ENSG00000059804	NM_006931.2	6515	SLC2A3	solute carrier family 2 member 3	GO:0005975 carbohydrate metabolic process,GO:0006766 vitamin metabolic process,GO:0006767 water-soluble vitamin metabolic process,GO:0008645 hexose transport,GO:0015758 glucose transport,GO:0019852 L-ascorbic acid metabolic process,GO:0044281 small molecule metabolic process,GO:0055085 transmembrane transport,GO:1904659 glucose transmembrane transport	GO:0005355 glucose transmembrane transporter activity,GO:0005536 glucose binding	GO:0005886 plasma membrane,GO:0005887 integral component of plasma membrane,GO:0016021 integral component of membrane,GO:0070062 extracellular exosome	699.93	1598.12	2.28325	1.19109	*
H200001130	H200001130	ENSG00000138449	NM_014585.5	30061	SLC40A1	solute carrier family 40 member 1	GO:0002260 lymphocyte homeostasis,GO:0003158 endothelium development,GO:0006879 cellular iron ion homeostasis,GO:0034395 regulation of transcription from RNA polymerase II promoter in response to iron,GO:0034755 iron ion transmembrane transport,GO:0043066 negative regulation of apoptotic process,GO:0045944 positive regulation of transcription from RNA polymerase II promoter,GO:0055085 transmembra…	GO:0004872 receptor activity,GO:0005381 iron ion transmembrane transporter activity,GO:0005515 protein binding,GO:0015093 ferrous iron transmembrane transporter activity,GO:0017046 peptide hormone binding,GO:0097689 iron channel activity	GO:0005622 intracellular,GO:0005737 cytoplasm,GO:0005771 multivesicular body,GO:0005886 plasma membrane,GO:0005887 integral component of plasma membrane,GO:0008021 synaptic vesicle,GO:0016021 integral component of membrane,GO:0016323 basolateral plasma membrane	2.45699	226.618	92.2339	6.52723	***
H200019498	H200019498	ENSG00000137203	XM_011514833.1	7020	TFAP2A	transcription factor AP-2 alpha (activating enhancer binding protein 2 alpha)	GO:0000122 negative regulation of transcription from RNA polymerase II promoter,GO:0001822 kidney development,GO:0003404 optic vesicle morphogenesis,GO:0003409 optic cup structural organization,GO:0006366 transcription from RNA polymerase II promoter,GO:0007605 sensory perception of sound,GO:0008285 negative regulation of cell proliferation,GO:0009414 response to water deprivation,GO:0010628 posi…	GO:0000976 transcription regulatory region sequence-specific DNA binding,GO:0000978 RNA polymerase II core promoter proximal region sequence-specific DNA binding,GO:0000979 RNA polymerase II core promoter sequence-specific DNA binding,GO:0000981 RNA polymerase II transcription factor activity, sequence-specific DNA binding,GO:0000982 transcription factor activity, RNA polymerase II core promoter …	GO:0005634 nucleus,GO:0005654 nucleoplasm,GO:0005737 cytoplasm,GO:0005794 Golgi apparatus,GO:0005813 centrosome,GO:0005829 cytosol,GO:0043231 intracellular membrane-bounded organelle	2.69452	18.8462	6.99425	2.80617	**
H200005458	H200005458	ENSG00000087510	NM_003222.3	7022	TFAP2C	transcription factor AP-2 gamma (activating enhancer binding protein 2 gamma)	GO:0000122 negative regulation of transcription from RNA polymerase II promoter,GO:0001829 trophectodermal cell differentiation,GO:0001942 hair follicle development,GO:0003334 keratinocyte development,GO:0006357 regulation of transcription from RNA polymerase II promoter,GO:0006366 transcription from RNA polymerase II promoter,GO:0007267 cell-cell signaling,GO:0008584 male gonad development,GO:00…	GO:0000977 RNA polymerase II regulatory region sequence-specific DNA binding,GO:0000980 RNA polymerase II distal enhancer sequence-specific DNA binding,GO:0001047 core promoter binding,GO:0001077 transcriptional activator activity, RNA polymerase II core promoter proximal region sequence-specific binding,GO:0001078 transcriptional repressor activity, RNA polymerase II core promoter proximal regio…	GO:0005634 nucleus,GO:0005654 nucleoplasm,GO:0005739 mitochondrion	73.993	269.916	3.64785	1.86705	*
H300018900	H300018900	ENSG00000003436	NM_001318941.1	7035	TFPI	tissue factor pathway inhibitor	GO:0007596 blood coagulation,GO:0007598 blood coagulation, extrinsic pathway,GO:0010951 negative regulation of endopeptidase activity	GO:0004866 endopeptidase inhibitor activity,GO:0004867 serine-type endopeptidase inhibitor activity	GO:0005576 extracellular region,GO:0005615 extracellular space,GO:0005783 endoplasmic reticulum,GO:0005886 plasma membrane,GO:0009986 cell surface,GO:0031090 organelle membrane,GO:0031225 anchored component of membrane	25.6278	379.669	14.8147	3.88896	***
H200009647	H200009647	ENSG00000105825	NM_001271004.1	7980	TFPI2	tissue factor pathway inhibitor 2	GO:0007596 blood coagulation,GO:0010951 negative regulation of endopeptidase activity	GO:0004867 serine-type endopeptidase inhibitor activity,GO:0005201 extracellular matrix structural constituent	GO:0005578 proteinaceous extracellular matrix,GO:0005634 nucleus	121.789	259.274	2.12887	1.09009	*
AHsV10000157	AHsV10000157	ENSG00000102265	NM_003254.2	7076	TIMP1	TIMP metallopeptidase inhibitor 1	GO:0002576 platelet degranulation,GO:0007568 aging,GO:0007596 blood coagulation,GO:0008284 positive regulation of cell proliferation,GO:0009725 response to hormone,GO:0010951 negative regulation of endopeptidase activity,GO:0022617 extracellular matrix disassembly,GO:0030168 platelet activation,GO:0030198 extracellular matrix organization,GO:0034097 response to cytokine,GO:0043066 negative regula…	GO:0002020 protease binding,GO:0005125 cytokine activity,GO:0005515 protein binding,GO:0008083 growth factor activity,GO:0008191 metalloendopeptidase inhibitor activity,GO:0046872 metal ion binding	GO:0005576 extracellular region,GO:0005578 proteinaceous extracellular matrix,GO:0005604 basement membrane,GO:0005615 extracellular space,GO:0031093 platelet alpha granule lumen,GO:0070062 extracellular exosome	264.075	986.381	3.73524	1.9012	*
opHsV0400012776	opHsV0400012776	ENSG00000035862	NM_003255.4	7077	TIMP2	TIMP metallopeptidase inhibitor 2	GO:0007417 central nervous system development,GO:0007568 aging,GO:0008285 negative regulation of cell proliferation,GO:0009725 response to hormone,GO:0010951 negative regulation of endopeptidase activity,GO:0022617 extracellular matrix disassembly,GO:0030198 extracellular matrix organization,GO:0032487 regulation of Rap protein signal transduction,GO:0034097 response to cytokine,GO:0042493 respon…	GO:0002020 protease binding,GO:0005178 integrin binding,GO:0005515 protein binding,GO:0008047 enzyme activator activity,GO:0008191 metalloendopeptidase inhibitor activity,GO:0046872 metal ion binding	GO:0005576 extracellular region,GO:0005578 proteinaceous extracellular matrix,GO:0005604 basement membrane,GO:0005615 extracellular space,GO:0009986 cell surface,GO:0030426 growth cone,GO:0043025 neuronal cell body,GO:0070062 extracellular exosome	59.4045	136.033	2.28995	1.19532	*
CHsGV10003623	CHsGV10003623	ENSG00000100234	NM_000362.4	7078	TIMP3	TIMP metallopeptidase inhibitor 3	GO:0007417 central nervous system development,GO:0007568 aging,GO:0007601 visual perception,GO:0009612 response to mechanical stimulus,GO:0010033 response to organic substance,GO:0042246 tissue regeneration,GO:0043627 response to estrogen,GO:0048553 negative regulation of metalloenzyme activity,GO:0051045 negative regulation of membrane protein ectodomain proteolysis,GO:0051593 response to folic …	GO:0002020 protease binding,GO:0005515 protein binding,GO:0008191 metalloendopeptidase inhibitor activity,GO:0046872 metal ion binding	GO:0005578 proteinaceous extracellular matrix,GO:0005604 basement membrane,GO:0005615 extracellular space,GO:0005634 nucleus,GO:0005737 cytoplasm,GO:0031012 extracellular matrix,GO:0070062 extracellular exosome	12.4493	383.1	30.7728	4.94359	***
AHsV10002502	AHsV10002502	ENSG00000106829	XM_011518972.1	7091	TLE4	transducin like enhancer of split 4	GO:0000122 negative regulation of transcription from RNA polymerase II promoter,GO:0006351 transcription, DNA-templated,GO:0007219 Notch signaling pathway,GO:0008150 biological_process,GO:0016055 Wnt signaling pathway	GO:0003674 molecular_function,GO:0003682 chromatin binding,GO:0003705 transcription factor activity, RNA polymerase II distal enhancer sequence-specific binding,GO:0003714 transcription corepressor activity,GO:0005515 protein binding,GO:0070491 repressing transcription factor binding	GO:0005634 nucleus,GO:0005654 nucleoplasm	20.3576	71.0373	3.48948	1.80301	*
H200010262	H200010262	ENSG00000173366	NM_017442.3	54106	TLR9	toll like receptor 9	GO:0002224 toll-like receptor signaling pathway,GO:0002237 response to molecule of bacterial origin,GO:0002755 MyD88-dependent toll-like receptor signaling pathway,GO:0006954 inflammatory response,GO:0007252 I-kappaB phosphorylation,GO:0007409 axonogenesis,GO:0008286 insulin receptor signaling pathway,GO:0010628 positive regulation of gene expression,GO:0030277 maintenance of gastrointestinal epi…	GO:0004888 transmembrane signaling receptor activity,GO:0005149 interleukin-1 receptor binding,GO:0035197 siRNA binding	GO:0000139 Golgi membrane,GO:0005576 extracellular region,GO:0005737 cytoplasm,GO:0005764 lysosome,GO:0005768 endosome,GO:0005783 endoplasmic reticulum,GO:0005789 endoplasmic reticulum membrane,GO:0005886 plasma membrane,GO:0010008 endosome membrane,GO:0016021 integral component of membrane,GO:0016323 basolateral plasma membrane,GO:0016324 apical plasma membrane,GO:0032009 early phagosome,GO:0036…	1.23559	2.79948	2.2657	1.17996	*
H200007926	H200007926	ENSG00000067369	XM_005254635.3	7158	TP53BP1	tumor protein p53 binding protein 1	GO:0000077 DNA damage checkpoint,GO:0000724 double-strand break repair via homologous recombination,GO:0006281 DNA repair,GO:0006302 double-strand break repair,GO:0006303 double-strand break repair via nonhomologous end joining,GO:0006351 transcription, DNA-templated,GO:0006974 cellular response to DNA damage stimulus,GO:0016925 protein sumoylation,GO:0043687 post-translational protein modificati…	GO:0001102 RNA polymerase II activating transcription factor binding,GO:0001104 RNA polymerase II transcription cofactor activity,GO:0002039 p53 binding,GO:0003684 damaged DNA binding,GO:0005515 protein binding,GO:0035064 methylated histone binding,GO:0042162 telomeric DNA binding	GO:0000777 condensed chromosome kinetochore,GO:0000781 chromosome, telomeric region,GO:0000784 nuclear chromosome, telomeric region,GO:0005634 nucleus,GO:0005654 nucleoplasm,GO:0005657 replication fork,GO:0005737 cytoplasm,GO:1990391 DNA repair complex	78.6212	170.051	2.16291	1.11298	*
H200004716	H200004716	ENSG00000143514	NM_001031685.2	7159	TP53BP2	tumor protein p53 binding protein 2	GO:0007049 cell cycle,GO:0007165 signal transduction,GO:0007417 central nervous system development,GO:0007507 heart development,GO:0009792 embryo development ending in birth or egg hatching,GO:0009967 positive regulation of signal transduction,GO:0010212 response to ionizing radiation,GO:0045786 negative regulation of cell cycle,GO:0072332 intrinsic apoptotic signaling pathway by p53 class mediat…	GO:0002039 p53 binding,GO:0005070 SH3/SH2 adaptor activity,GO:0005515 protein binding,GO:0017124 SH3 domain binding,GO:0042802 identical protein binding,GO:0051059 NF-kappaB binding	GO:0005634 nucleus,GO:0005737 cytoplasm,GO:0048471 perinuclear region of cytoplasm	29.8054	116.19	3.89829	1.96284	*
CHsGV10001389	CHsGV10001389	ENSG00000172315	NM_033550.3	112858	TP53RK	TP53 regulating kinase	GO:0006400 tRNA modification,GO:0006468 protein phosphorylation,GO:0008033 tRNA processing,GO:0010467 gene expression,GO:0070525 tRNA threonylcarbamoyladenosine metabolic process	GO:0002039 p53 binding,GO:0004674 protein serine/threonine kinase activity,GO:0005515 protein binding,GO:0005524 ATP binding,GO:0016787 hydrolase activity	GO:0000408 EKC/KEOPS complex,GO:0005634 nucleus,GO:0005829 cytosol,GO:0016020 membrane	10.8913	27.8776	2.55962	1.35593	*
H300019931	H300019931	ENSG00000073282	NM_001114982.1	8626	TP63	tumor protein p63	GO:0000122 negative regulation of transcription from RNA polymerase II promoter,GO:0001302 replicative cell aging,GO:0001501 skeletal system development,GO:0001736 establishment of planar polarity,GO:0002053 positive regulation of mesenchymal cell proliferation,GO:0002064 epithelial cell development,GO:0006338 chromatin remodeling,GO:0006367 transcription initiation from RNA polymerase II promote…	GO:0000989 transcription factor activity, transcription factor binding,GO:0001077 transcriptional activator activity, RNA polymerase II core promoter proximal region sequence-specific binding,GO:0002039 p53 binding,GO:0003677 DNA binding,GO:0003682 chromatin binding,GO:0003684 damaged DNA binding,GO:0003690 double-stranded DNA binding,GO:0003700 transcription factor activity, sequence-specific DN…	GO:0000790 nuclear chromatin,GO:0005634 nucleus,GO:0005654 nucleoplasm,GO:0005667 transcription factor complex,GO:0005737 cytoplasm,GO:0005791 rough endoplasmic reticulum,GO:0005829 cytosol,GO:0030425 dendrite	1.69069	6.70356	3.96498	1.98731	*
H200006894	H200006894	-	XM_011536097.1	7162	TPBG	trophoblast glycoprotein	GO:0007155 cell adhesion,GO:0051965 positive regulation of synapse assembly	-	GO:0005783 endoplasmic reticulum,GO:0005887 integral component of plasma membrane,GO:0009986 cell surface	57.1518	125.052	2.18806	1.12966	*
H200014619	H200014619	ENSG00000118271	NM_000371.3	7276	TTR	transthyretin	GO:0001523 retinoid metabolic process,GO:0006766 vitamin metabolic process,GO:0006775 fat-soluble vitamin metabolic process,GO:0006810 transport,GO:0007603 phototransduction, visible light,GO:0030198 extracellular matrix organization,GO:0042572 retinol metabolic process,GO:0044267 cellular protein metabolic process,GO:0044281 small molecule metabolic process	GO:0005179 hormone activity,GO:0005515 protein binding,GO:0042562 hormone binding,GO:0042802 identical protein binding,GO:0046982 protein heterodimerization activity	GO:0005576 extracellular region,GO:0005615 extracellular space,GO:0005737 cytoplasm,GO:0043234 protein complex,GO:0070062 extracellular exosome	2.41937	7.76721	3.21043	1.68276	*
CHsGV10002473	CHsGV10002473	ENSG00000114251	NM_003392.4	7474	WNT5A	wingless-type MMTV integration site family member 5A	GO:0000187 activation of MAPK activity,GO:0001736 establishment of planar polarity,GO:0001756 somitogenesis,GO:0001837 epithelial to mesenchymal transition,GO:0001938 positive regulation of endothelial cell proliferation,GO:0001947 heart looping,GO:0002053 positive regulation of mesenchymal cell proliferation,GO:0002088 lens development in camera-type eye,GO:0002741 positive regulation of cytokin…	GO:0003700 transcription factor activity, sequence-specific DNA binding,GO:0005109 frizzled binding,GO:0005110 frizzled-2 binding,GO:0005115 receptor tyrosine kinase-like orphan receptor binding,GO:0005125 cytokine activity,GO:0005515 protein binding,GO:0019904 protein domain specific binding,GO:0044212 transcription regulatory region DNA binding,GO:0048018 receptor agonist activity	GO:0005576 extracellular region,GO:0005578 proteinaceous extracellular matrix,GO:0005615 extracellular space,GO:0005788 endoplasmic reticulum lumen,GO:0005796 Golgi lumen,GO:0005886 plasma membrane,GO:0009986 cell surface,GO:0030666 endocytic vesicle membrane,GO:0030669 clathrin-coated endocytic vesicle membrane,GO:0070062 extracellular exosome	5.93562	77.0219	12.9762	3.6978	***
CHsGV10001337	CHsGV10001337	ENSG00000125378	XM_005268015.3	652	BMP4	bone morphogenetic protein 4	GO:0000122 negative regulation of transcription from RNA polymerase II promoter,GO:0000186 activation of MAPKK activity,GO:0001541 ovarian follicle development,GO:0001649 osteoblast differentiation,GO:0001657 ureteric bud development,GO:0001658 branching involved in ureteric bud morphogenesis,GO:0001822 kidney development,GO:0001823 mesonephros development,GO:0001843 neural tube closure,GO:000193…	GO:0005125 cytokine activity,GO:0005160 transforming growth factor beta receptor binding,GO:0005515 protein binding,GO:0008083 growth factor activity,GO:0008201 heparin binding,GO:0039706 co-receptor binding,GO:0042056 chemoattractant activity,GO:0042803 protein homodimerization activity,GO:0070700 BMP receptor binding	GO:0005576 extracellular region,GO:0005578 proteinaceous extracellular matrix,GO:0005615 extracellular space,GO:0005737 cytoplasm,GO:0031988 membrane-bounded vesicle	46.9533	219.106	4.66647	2.22233	**
H200000288	H200000288	ENSG00000112175	XM_005249304.2	653	BMP5	bone morphogenetic protein 5	GO:0001501 skeletal system development,GO:0001503 ossification,GO:0003323 type B pancreatic cell development,GO:0007389 pattern specification process,GO:0008285 negative regulation of cell proliferation,GO:0010719 negative regulation of epithelial to mesenchymal transition,GO:0010862 positive regulation of pathway-restricted SMAD protein phosphorylation,GO:0010894 negative regulation of steroid b…	GO:0005125 cytokine activity,GO:0005160 transforming growth factor beta receptor binding,GO:0008083 growth factor activity,GO:0070700 BMP receptor binding	GO:0005575 cellular_component,GO:0005615 extracellular space,GO:0031988 membrane-bounded vesicle	5.11402	70.8532	13.8547	3.7923	***
H300016909	H300016909	ENSG00000101144	NM_001719.2	655	BMP7	bone morphogenetic protein 7	GO:0001501 skeletal system development,GO:0001503 ossification,GO:0001656 metanephros development,GO:0001657 ureteric bud development,GO:0001707 mesoderm formation,GO:0001823 mesonephros development,GO:0001837 epithelial to mesenchymal transition,GO:0007411 axon guidance,GO:0009880 embryonic pattern specification,GO:0010664 negative regulation of striated muscle cell apoptotic process,GO:0010800 …	GO:0005125 cytokine activity,GO:0005160 transforming growth factor beta receptor binding,GO:0005515 protein binding,GO:0008083 growth factor activity,GO:0008201 heparin binding,GO:0070700 BMP receptor binding	GO:0005576 extracellular region,GO:0005615 extracellular space,GO:0031012 extracellular matrix,GO:0031988 membrane-bounded vesicle	14.0789	171.26	12.1643	3.60458	***
AHsV10002523	AHsV10002523	ENSG00000101144	NM_001719.2	655	BMP7	bone morphogenetic protein 7	GO:0001501 skeletal system development,GO:0001503 ossification,GO:0001656 metanephros development,GO:0001657 ureteric bud development,GO:0001707 mesoderm formation,GO:0001823 mesonephros development,GO:0001837 epithelial to mesenchymal transition,GO:0007411 axon guidance,GO:0009880 embryonic pattern specification,GO:0010664 negative regulation of striated muscle cell apoptotic process,GO:0010800 …	GO:0005125 cytokine activity,GO:0005160 transforming growth factor beta receptor binding,GO:0005515 protein binding,GO:0008083 growth factor activity,GO:0008201 heparin binding,GO:0070700 BMP receptor binding	GO:0005576 extracellular region,GO:0005615 extracellular space,GO:0031012 extracellular matrix,GO:0031988 membrane-bounded vesicle	19.9002	205.089	10.3059	3.3654	***
